# Supplementary material for: Anticancer pan-ErbB inhibitors reduce inflammation and tissue injury and exert broad-spectrum antiviral effects
Source: J Clin Invest. 2023 Oct 2;133(19):e169510. doi: 10.1172/JCI169510 (PMC10541190; doi:10.1172/JCI169510)
Supplement: Supporting data values [file jci-133-169510-s245.xlsx]

## Sheet: 1C
Boxplots of the percentage of fluorescence area values combining the entire HTS data set	Fluorescence (%area)
	compounds	DMSO	untreated	uninfected
Mangostin 9H-Xanthen-9-one, 1,3, 6-trihydroxy-7-methoxy-2,8-bis (3-methyl-2-butenyl)- Xanthen-9-one, 1,3,6-trihydroxy-7-methoxy-2, 8-bis (3-methyl-2-butenyl)-	102.5	-0.3	0.3	96
Nelfinavir mesylate	100.2	0	0.3	101.8
JUGLONE	97.2	0	0.2	99.8
Tetrandrin d-Tetrandrine D-Tetrandrine (+)-Tetrandrine Berbaman, 6,6',7, 12-tetramethoxy-2,2'-dimethyl-, (1.beta.)- Tetrandrine	93.6	0.2	-0.2	106.8
Penitrem A	86.1	0	0.2	91.4
BLASTICIDIN S	83.6	0	-0.1	101.7
Bafilomycin A1	80.3	0.1	0.2	102.2
Loperamide hydrochloride	79.2	0	-0.1	111.1
CYCLOHEXIMIDE	61.5	0.1	0.3	106.3
LYCORINE	54.5	0	-0.1	110.9
Tyrphostin AG 879	53.9	-0.1		100.7
Nigericin	53.6	0		106.1
Tyrphostin A9	50.2	-0.2
Methotrexate	49.8	0.1
Valinomycin	44.8	-0.1
JOSAMYCIN	44.2	-0.1
Salbutamol	42.2	0
3,6-DIMETHOXYFLAVONE	42.2	0
HEXACHLOROPHENE	40.8	0.2
AZASERINE	39	0
BITHIONATE SODIUM	38.7	0.2
SALINOMYCIN, SODIUM	38.4	0.1
Calcimycin	34.7	0.2
MYCOPHENOLIC ACID	31.3	0.2
SECURININE	29.3	0.1
Niguldipine	28.8	0.1
MONENSIN SODIUM (monensin A is shown)	28.2	0.7
Fluspirilene	27.8	0.2
Mycophenolate mofetil	25.9	0.2
FCCP	25.4	0.2
GEDUNIN	23.8	0.2
Thapsigargin	21.6	0.2
AUROTHIOGLUCOSE	21.6	0.2
Idarubicin	19.8	0.1
Ac-Leu-Leu-Nle-CHO	18.6	0.1
(R)-(+)-WIN 55,212-2 mesylate	18.1	0.2
MERCAPTOPURINE (6-MP)	17.9	0.2
Z-Leu3-VS	16.4	0.5
Spiperone hydrochloride	16.4	0.2
CRYPTOTANSHINONE	16.3	-0.2
OLIGOMYCIN (A shown)	14.6	0.1
HECOGENIN	13.6	0
Indirubin	13.5	0.3
SB 205384	12.5	0.1
1,10-Phenanthroline monohydrate	12.3	0.2
CELLOBIOSE (D[+])	12	-0.2
CLOMIPHENE CITRATE	11.9	0.2
Cyclosporin A	11.8	0.2
CGP-74514A hydrochloride	10.9	0.1
SC-560	10.7	-0.1
8,9-Epoxyeicosatrienoic acid	10.5	0
EPIRUBICIN HYDROCHLORIDE	10	0.1
DOXORUBICIN HYDROCHLORIDE	9.5	0.1
Ro 31-8220	9.5	0.1
NSC 95397	8.9	0.1
PYRVINIUM PAMOATE	8.7	0
Cilnidipine	8.6	0
Raloxifene hydrochloride	8.6	-0.2
BENZETHONIUM CHLORIDE	8.5	0.1
(1S,3S)-3-Glycoloyl-1,2,3,4,6,11-hexahydro-3,5,12-trihydroxy-10-methoxy-6,11-dioxo-1-naphthacenyl-(3-amino-2,3,6-tridesoxy-alpha-L-lyxo-hexopyranosid)	8.4	-0.1
DIHYDROCELASTROL	8.3	-0.1
Bortezomib	8.2	-0.1
DEMETHYLNOBILETIN	7.3	-0.1
MG-132	7.2	-0.1
Phorbol 12 myristate 13 acetate	6.9	0.3
Tunicamycin	6.8	-0.2
Brefeldin A from Penicillium brefeldianum	6.7	-0.3
SENNOSIDE B	6.5	0.1
Dromilac Ethidium bromide Ethydium bromide Homidium bromide 2, 7-Diamino-9-phenylphenanthridine ethobromide 3, 8-Diamino-5-ethyl-6-phenylphenanthridinium bromide 2, 7-Diamino-10-ethyl-9-phenylphenanth	6.4	-0.1
Bay 11-7085	6.2	-0.1
DAUNORUBICIN	6.1	0
BENAZEPRIL HYDROCHLORIDE	6	0
ETHACRYNIC ACID	6	-0.1
GF-109203X	5.9	0
3.3'-DIINDOLYLMETHANE	5.8	0.3
Atracurium	5.7	-0.2
Shikonin	5.6	-0.1
7-DESACETOXY-6,7-DEHYDROGEDUNIN	5.2	-0.1
PARAROSANILINE PAMOATE	5.1	-0.1
MUNDULONE	5	0
Paroxetine hydrochloride hemihydrate (MW = 374.83)	4.7
PYRIMETHAMINE	4.6
ITRACONAZOLE	4.4
OXIDOPAMINE HYDROCHLORIDE	4.4
SDZ-201106	4.4
DIMERCAPROL	4.4
Trichostatin-A	4.3
ETHACRYNIC ACID	4.3
PREGNENOLONE SUCCINATE	4.3
THIOGUANOSINE	4.2
ALLOPREGNANOLONE	4.1
Brefeldin A	3.9
Triptolide	3.7
METHACYCLINE HYDROCHLORIDE	3.5
Quinacrine dihydrochloride	3.5
Methotrexate MTX HDMTX R 9985 CL 14377 EMT 25,299 Metatrexan Methopterin Amethopterin	3.5
Cypermethrin	3.5
EUPARIN	3.4
Manidipine	3.4
actinomycin D	3
5-Iodotubercidin	3
Okadaic acid	3
Lacidipine	3
Hycanthone mesylate Hycanthone methane sulfate Hycanthone monomethanesulfonate 9H-Thioxanthen-9-one, 1-[[2- (diethylamino)ethyl]amino]-4-(hydroxymethyl)-, monomethanesulfonate (salt) Thioxanthen-9-one	2.9
TANNIC ACID	2.8
ITRACONAZOLE	2.7
DIGOXIGENIN	2.6
18alpha-GLYCYRRHETINIC ACID	2.6
DEACETYLGEDUNIN	2.6
Thioridazine hydrochloride	2.5
DIGOXIN	2.5
Flunarizine dihydrochloride	2.2
N-p-Tosyl-L-phenylalanine chloromethyl ketone	2.2
Thioridazine hydrochloride	2.1
LOMERIZINE DiHCl	2.1
GITOXIGENIN DIACETATE	2
DIGITOXIN	2
Felodipine	2
PROGESTERONE	2
CHLORMADINONE ACETATE	2
AMIPRILOSE	1.9
Flunarizine dihydrochloride	1.9
Vinpocetine	1.8
Propidium iodide	1.8
MA 144-A1 Aclarubicin Aclacinomycin Aclacinomycin A Antibiotic MA144-A1 1-Naphthacenecarboxylic acid, 2-ethyl-1,2,3,4,6,11-hexahydro-2,5, 7-trihydroxy-6,11-dioxo-4-[[2,3,6-trideoxy-4-O-[2, 6-dideoxy-4	1.8
Hoechst33342 (cell permeable) (BisBenzimide)	1.8
TOTAROL-19-CARBOXYLIC ACID, METHYL ESTER	1.8
Reserpine	1.8
DEOXYGEDUNIN	1.8
OUABAIN	1.7
BERBAMINE HYDROCHLORIDE	1.7
Bestatin hydrochloride	1.7
CLOBETASOL PROPIONATE	1.7
Vinblastine sulfate Vinblastine Sulfate Hydrate Exal Velbe Velban 29060 LE Belvan, VLB VLB monosulfate	1.7
Rotenone	1.6
Clofarabine	1.6
ASTEMIZOLE	1.6
Abamectin	1.6
CA-074-Me	1.6
THIOGUANINE	1.5
TOTAROL	1.5
PHENACEMIDE	1.5
FLUVASTATIN	1.5
EDARAVONE	1.5
DIENESTROL	1.5
MELENGESTROL ACETATE	1.5
RAPAMYCIN Antibiotic AY 22989 Stereoisomer of 9,10,12,13,14,21,22,23,24,25,26,27,32,33,34, 34a-hexadecahydro-9,27-dihydroxy-3-[2-(4-hydroxy-3- methoxycyclohexyl)-1-methylethyl]-10,21-dimethoxy-6,8,12,	1.5
CERIVASTATIN Na	1.4
DIHYDROGEDUNIC ACID, METHYL ESTER	1.4
rac-2-Ethoxy-3-octadecanamido-1-propylphosphocholine	1.4
Vinblastine sulfate Vinblastine Sulfate Hydrate Exal Velbe Velban 29060 LE Belvan, VLB VLB monosulfate	1.4
Colchicine	1.4
4'-DEMETHYLEPIPODOPHYLLOTOXIN	1.4
(±)-2-Amino-3-phosphonopropionic acid	1.4
Cephapirin sodium	1.4
TRANYLCYPROMINE SULFATE	1.3
PODOPHYLLOTOXIN Naphtho[2,3-d]-1, 3-dioxole-6-carboxylic acid, 5,6,7, 8-tetrahydro-8-hydroxy-7-(hydroxymethyl)-5-(3,4, 5-trimethoxyphenyl-, .gamma.-lactone Furo[3',4':6,7]naphtho[2,3-d]-1,3-dioxol-6 (	1.3
Ivermectin	1.3
FLOXURIDINE	1.3
Methiothepin mesylate	1.3
SKF 96365	1.2
Flunarizine dihydrochloride	1.2
Bromo-cAMP [8-Bromo-cAMP]	1.2
S-Farnesyl-L-cysteine methyl ester	1.2
MECHLORETHAMINE	1.2
FLOXURIDINE	1.1
MANGOSTIN TRIMETHYL ETHER	1.1
Nocodazole	1.1
Mitoxantrone	1.1
D-ribofuranosylbenzimidazole	1.1
Colchicine	1.1
PREDNISOLONE ACETATE	1.1
CEDRELONE	1.1
Spermine tetrahydrochloride	1.1
2,3-DICHLORO-5,8-DIHYDROXYNAPTHOQUINONE	1.1
Cabergoline	1.1
PODOPHYLLIN ACETATE	1.1
Vinpocetine	1.1
ANDROSTERONE	1.1
Labetalol hydrochloride	1.1
Dobutamine hydrochloride	1
Betamethasone	1
GITOXIN	1
AMINOSALICYLATE SODIUM	1
(-)-Eburnamonine	1
	1
Ouabain	1
A-3	1
Vinblastine sulfate salt	1
4-Aminopyridine	1
Cyclobenzaprine hydrochloride	1
SIMVASTATIN	1
CALCIUM GLUCEPTATE	1
ANTHRALIN	1
METHYLENE BLUE	1
4-Phenyl-3-furoxancarbonitrile	0.9
SIMVASTATIN	0.9
LARIXOL ACETATE	0.9
1.2alpha-EPOXYDEACETOXYDIHYDROGEDUNIN	0.9
Acetyl-beta-methylcholine chloride	0.9
CHOLECALCIFEROL	0.9
Quinolinic acid	0.9
3beta-ACETOXYDEOXODIHYDROGEDUNIN	0.9
CHLORMADINONE ACETATE	0.9
FURALTADONE	0.9
TIOXOLONE	0.9
ETOPOSIDE	0.9
OXICONAZOLE NITRATE	0.9
IEM-1460	0.9
Etodolac	0.9
TETRAHYDROGAMBOGIC ACID	0.9
Pyrromycin 1-Naphthacenecarboxylic acid, 2-ethyl-1,2,3,4,6,11-hexahydro-2,5,7,10-tetrahydroxy-6, 11-dioxo-4-[[2,3, 6-trideoxy-3- (dimethylamino)-.alpha.-L-lyxo-hexopyranosyl]oxy]-, methyl ester, [1R-(	0.9
TRIMEPRAZINE TARTRATE	0.9
Cortexolone maleate	0.9
L-750,667 trihydrochloride	0.9
EPI(13)TORULOSOL	0.9
EQUILIN	0.8
Ionomycin	0.8
Amiodarone hydrochloride	0.8
Idazoxan hydrochloride	0.8
FOSFOSAL	0.8
AZAPERONE	0.8
DOXIFLURIDINE	0.8
Haidr Halad Halud Haldar Yo-Kin Curcuma Souchet Curcumin Gelbwurz	0.8
SULFASALAZINE	0.8
DECOQUINATE	0.8
Loratadine	0.8
3-HYDROXY-4-(SUCCIN-2-YL)-CARYOLANE delta-LACTONE	0.8
TOBRAMYCIN	0.8
TMB-8 hydrochloride	0.8
SELAMECTIN	0.8
Clemizole hydrochloride	0.8
Nicardipine hydrochloride	0.8
Promethazine hydrochloride	0.8
BROMOCRIPTINE MESYLATE	0.8
SB-431542	0.8
ZOXAZOLAMINE	0.8
Rotenone	0.8
4-Aminopyridine	0.8
Oseltamivir	0.8
Ketotifen fumarate	0.8
Berberine chloride Benzo[g]-1,3-benzodioxolo[5,6-a]quinolizinium, 5,6-dihydro-9, 10-dimethoxy-, chloride Berbinium, 7,8,13,13a-tetradehydro-9.10-dimethoxy-2,3- (methylene dioxy)-, chloride	0.8
BWB70C	0.8
5-Aminovaleric acid hydrochloride	0.8
Podophyllotoxin	0.8
COTARNINE CHLORIDE	0.8
ERYSOLIN	0.8
PTAEROXYLIN	0.8
DROPROPIZINE	0.8
BEKANAMYCIN SULFATE	0.8
LOVASTATIN	0.8
Aminobenztropine	0.7
TUBOCURARINE CHLORIDE	0.7
Danazol	0.7
SU 6656	0.7
Bepridil hydrochloride	0.7
1,7-DIDEACETOXY-1,7-DIOXOKHIVORIN	0.7
EPOXYGEDUNIN	0.7
SQ 22536	0.7
5-Fluorouracil	0.7
Vincristine sulfate LCR 37231Oncovin Onkovin Vincrisul Kyocristine	0.7
Arecoline hydrobromide	0.7
R(-)-Me5	0.7
DIPERODON HYDROCHLORIDE	0.7
Cyproheptadine hydrochloride	0.7
TOLNAFTATE	0.7
4-Amino-1,8-naphthalimide	0.7
KAEMPFEROL	0.7
Zaprinast	0.7
NS-398	0.7
ETHINYL ESTRADIOL	0.7
Bexarotene	0.7
Xestospongin C	0.7
SR 2640	0.7
Sparfloxacin	0.7
Hydrocortisone 21-hemisuccinate sodium	0.7
Forskolin	0.7
TESTOSTERONE	0.7
NAFRONYL OXALATE	0.7
BROMOCRIPTINE MESYLATE	0.7
C-PAF	0.7
STROPHANTHIDIN	0.7
METARAMINOL BITARTRATE	0.7
FENBUFEN	0.7
10-Hydroxycamptothecin	0.7
CLOBETASOL PROPIONATE	0.7
Pyrilamine maleate	0.7
METHYLBENZETHONIUM CHLORIDE	0.6
RIBOFLAVIN	0.6
Cytochalasin D	0.6
PROPYLTHIOURACIL	0.6
FLUMETHASONE	0.6
Pyrazinecarboxamide	0.6
FIROCOXIB	0.6
ETHACRIDINE LACTATE	0.6
Reserpine	0.6
Genistein	0.6
L-703,606 oxalate	0.6
Anandamide (22:4,n-6)	0.6
Methyldopa	0.6
ESTRADIOL BENZOATE	0.6
TERBINAFINE HCl	0.6
L-3,4-Dihydroxyphenylalanine	0.6
Prostaglandin E2	0.6
YS-035 hydrochloride	0.6
FLOPROPIONE	0.6
TRICHLORFON	0.6
RETINYL PALMITATE	0.6
RAPAMYCIN Antibiotic AY 22989 Stereoisomer of 9,10,12,13,14,21,22,23,24,25,26,27,32,33,34, 34a-hexadecahydro-9,27-dihydroxy-3-[2-(4-hydroxy-3- methoxycyclohexyl)-1-methylethyl]-10,21-dimethoxy-6,8,12,	0.6
PREGNENOLONE SULFATE, SODIUM SALT	0.6
DIHYDROROTENONE	0.6
EXEMESTANE	0.6
Haloperidol	0.6
N-Vanillylnonanamide	0.6
LARIXOL	0.6
THIP hydrochloride	0.6
TESTOSTERONE PROPIONATE	0.6
Vincristine sulfate LCR 37231Oncovin Onkovin Vincrisul Kyocristine	0.6
KETOCONAZOLE	0.6
PANTOPRAZOLE	0.6
LACTOBIONIC ACID	0.6
PCA 4248	0.6
Caffeic acid phenethyl ester	0.6
STROPHANTHIDINIC ACID LACTONE ACETATE	0.6
SB 202190	0.6
SULFADOXINE	0.6
BIFONAZOLE	0.6
p-MPPI hydrochloride	0.6
Pirenzepine dihydrochloride	0.6
HYDROXYZINE PAMOATE	0.6
RITODRINE HYDROCHLORIDE	0.6
3,4',5,6,7-PENTAMETHOXYFLAVONE	0.6
DIHYDROMUNDULETONE	0.6
DEXAMETHASONE SODIUM PHOSPHATE	0.6
Carbetapentane citrate	0.6
BERGAPTEN	0.6
DEXAMETHASONE ACETATE	0.6
Loperamide hydrochloride	0.6
IRIDIN	0.6
Azadirachtin A	0.6
DUARTIN (-)	0.6
Desipramine hydrochloride	0.5
Cefazolin sodium	0.5
Guanidinoethyl disulfide dihydrobromide	0.5
Mianserin hydrochloride	0.5
(+)-Bromocriptine methanesulfonate	0.5
MEBENDAZOLE	0.5
5-Methoxy DMT oxalate	0.5
HYDROCORTISONE BUTYRATE	0.5
(±)-8-Hydroxy-DPAT hydrobromide	0.5
DEXAMETHASONE	0.5
Prostaglandin D2	0.5
SARAFLOXACIN HYDROCHLORIDE	0.5
PERUVOSIDE	0.5
Vincristine sulfate	0.5
ESTRONE	0.5
KHIVORIN	0.5
ERYTHROSINE SODIUM	0.5
YOHIMBIC ACID HYDRATE	0.5
Piperacillin	0.5
DESOXYMETASONE	0.5
Fluocinolone acetonide Fluocinolone Acetonide Jellin Synsac Flucort Fluonid Localyn Sinalar Synalar Synamol	0.5
Tetraethylthiuram disulfide	0.5
Dicyclomine hydrochloride	0.5
Pregnenolone 16a carbonitrile	0.5
BROMO-3-HYDROXY-4-(SUCCIN-2-YL)-CARYOLANE gamma-LACTONE	0.5
Lagistase C.I. 55005 C.I. 75270 Elagostasine Eleagic acid Ellagic acid Benzoaric acid Alizarine Yellow Gallogen, astringent	0.5
DIOSMIN	0.5
8-Cyclopentyl-1,3-dipropylxanthine	0.5
RUBESCENSIN A	0.5
HALCINONIDE	0.5
3-DEOXO-3beta-ACETOXYDEOXYDIHYDROGEDUNIN	0.5
BROMHEXINE HYDROCHLORIDE	0.5
MENAQUINONE-4	0.5
PICROPODOPHYLLIN	0.5
Procaterol	0.5
NATAMYCIN	0.5
Tyrphostin-8	0.5
D609	0.5
4'-HYDROXYCHALCONE	0.5
AMINACRINE	0.5
PURPUROGALLIN	0.5
BENZOYL PEROXIDE	0.5
ATOVAQUONE	0.5
OXOTREMORINE SESQUIFUMARATE	0.5
Citicoline sodium	0.5
Wiskostatin	0.5
Paxilline	0.5
Nobiletin	0.5
CAFESTOL ACETATE	0.5
ISAXONINE	0.5
Lansoprazole	0.5
N,N-HEXAMETHYLENEAMILORIDE	0.5
mevastatin	0.5
THIOTHIXENE	0.5
Manumycin A	0.5
Cantharidin	0.5
METHYLPREDNISOLONE SODIUM SUCCINATE	0.5
MITOMYCIN C	0.5
Tyrphostin AG 835	0.5
Nortriptyline hydrochloride	0.5
OLEANOIC ACID	0.5
Argatroban	0.5
Mastoparan	0.5
Terazosin hydrochloride	0.5
MITOMYCIN C	0.5
METHIMAZOLE	0.5
Vindesine	0.5
Rolipram	0.5
HEXESTROL	0.5
CYPROTERONE ACETATE	0.5
Conduritol B epoxide	0.5
Cyclophosphamide monohydrate	0.5
TROXERUTIN	0.5
Promazine hydrochloride	0.5
7-OXOCHOLESTEROL	0.5
1-[2-(Trifluoromethyl)phenyl]imidazole	0.5
PIPERACILLIN SODIUM	0.5
2'.4'-DIHYDROXYCHALCONE	0.5
Hexestrol	0.5
Ro 20-1724	0.5
Tyrphostin AG 126	0.5
LIPOAMIDE	0.5
A-77636 hydrochloride	0.5
Clothiapine	0.5
Zimelidine dihydrochloride	0.5
IRIGENIN TRIMETHYL ETHER	0.5
L-3,4-Dihydroxyphenylalanine	0.5
Farnesylthiosalicylic acid	0.5
HESPERIDIN	0.5
LANOSTEROL ACETATE	0.5
ACEDAPSONE	0.5
Nimesulide	0.4
CHLORANIL	0.4
OXYPHENBUTAZONE	0.4
SR 59230A oxalate	0.4
DEGUELIN(-)	0.4
Acetohexamide	0.4
Swainsonine	0.4
FORMESTANE	0.4
Dilazep hydrochloride	0.4
QUERCITRIN	0.4
17- Hydroxyprogesterone	0.4
AM 92016	0.4
OXFENDAZOLE	0.4
AMPYRONE	0.4
ADENINE	0.4
SOLIDAGENONE	0.4
ALRESTATIN	0.4
Doxazosin mesylate	0.4
DULOXETINE HYDROCHLORIDE	0.4
RAPAMYCIN Antibiotic AY 22989 Stereoisomer of 9,10,12,13,14,21,22,23,24,25,26,27,32,33,34, 34a-hexadecahydro-9,27-dihydroxy-3-[2-(4-hydroxy-3- methoxycyclohexyl)-1-methylethyl]-10,21-dimethoxy-6,8,12,	0.4
CARBIDOPA	0.4
AMINOHYDROXYBUTYRIC ACID	0.4
DEACETOXY-7-OXOGEDUNIN	0.4
Capsazepine	0.4
Amoxapine	0.4
Chelerythrine chloride	0.4
(R,R)-cis-Diethyl tetrahydro-2,8-chrysenediol	0.4
Dibutyrylcyclic AMP	0.4
AZOBENZENE	0.4
Yohimbine hydrochloride	0.4
ROSUVASTATIN CALCIUM	0.4
CARBIMAZOLE	0.4
ANTIMYCIN A (A1 shown)	0.4
SPHONDIN	0.4
Lomustine	0.4
Aurintricarboxylic acid	0.4
Dipyridamole	0.4
Cyclopiazonic acid	0.4
NONIC ACID	0.4
PHENOTHRIN	0.4
ROFECOXIB	0.4
Chelerythrine chloride	0.4
CROMOLYN SODIUM	0.4
SKF-96365	0.4
Fenspiride hydrochloride	0.4
N-(3,3-Diphenylpropyl)glycinamide	0.4
1-Hexadecyl-2-O-methyl-glycerol	0.4
MEPHENTERMINE SULFATE	0.4
OLMESARTAN MEDOXOMIL	0.4
Carvedilol	0.4
Indirubin-3'-oxime	0.4
TETRACYCLINE HYDROCHLORIDE	0.4
8-MP 8-MOP Ammodin Puvalen Ammoidin Meloxine Oxoralen Meladoxen Oxsoralen Meladinine	0.4
DIMETHADIONE	0.4
N-Acetylprocainamide hydrochloride	0.4
Cyclopamine	0.4
DANAZOL	0.4
CELECOXIB	0.4
OROTIC ACID	0.4
Oxaprozin	0.4
Piroxicam	0.4
Bromebric acid	0.4
Zardaverine	0.4
Amantadine hydrochloride	0.4
DIETHYLSTILBESTROL	0.4
Kasugamycin	0.4
2,3-Butanedione monoxime	0.4
GARDENIN A	0.4
Triptorelin	0.4
5-Amino-2-hydroxy-benzoic acid	0.4
Pirenzepine dihydrochloride	0.4
Amantadine hydrochloride	0.4
Clemastine	0.4
PROCYCLIDINE HYDROCHLORIDE	0.4
MEVASTATIN	0.4
CEDRYL ACETATE	0.4
RIZATRIPTAN BENZOATE	0.4
MECLIZINE HYDROCHLORIDE	0.4
ZOMEPIRAC SODIUM	0.4
Nylidrin hydrochloride	0.4
Amoxapine	0.4
Phaclofen	0.4
rac-2-Ethoxy-3-hexadecanamido-1-propylphosphocholine	0.4
Iproniazid phosphate	0.4
Urapidil, 5-Methyl-	0.4
1-(5-Isoquinolinylsulfonyl)-2-methylpiperazine dihydrochloride	0.4
Histamine dihydrochloride	0.4
ANGOLENSIN (R)	0.4
Disopyramide	0.4
Amiprilose hydrochloride	0.4
Nimodipine	0.4
MITOMYCIN C	0.4
Phenoxybenzamine hydrochloride	0.4
ALOIN	0.4
DERRUSTONE	0.4
Monastrol	0.4
SYRINGIC ACID	0.4
Z-VAD-FMK	0.4
(±)-Taxifolin	0.4
ALTRENOGEST	0.4
Vinorelbine	0.4
PIMETHIXENE MALEATE	0.4
SINENSETIN	0.4
Enoximone	0.4
SODIUM SALICYLATE	0.4
(-)-trans-(1S,2S)-U-50488 hydrochloride	0.4
Cycloheximide-N-ethylethanoate	0.4
PIPERINE	0.4
Triprolidine hydrochloride	0.4
ALCLOMETAZONE DIPROPIONATE	0.4
DESOXYCORTICOSTERONE ACETATE	0.4
CLOPIDOL	0.4
BIFONAZOLE	0.4
FIPRONIL	0.4
Didanosine	0.4
OBTUSAQUINONE	0.4
2'.5'-DIHYDROXY-4-METHOXYCHALCONE	0.4
HYDROXYPROGESTERONE CAPROATE	0.4
Bepridil hydrochloride	0.4
Butaclamol (+)	0.4
Gemcitabine	0.4
Thiothixene hydrochloride	0.4
AMLODIPINE BESYLATE	0.3
Harmane	0.3
(±)-Butaclamol hydrochloride	0.3
Minocycline	0.3
YC-1	0.3
Gestrinone	0.3
HYDROCORTISONE PHOSPHATE TRIETHYLAMINE	0.3
Dacarbazine DIC DTIC DTIE ICDT ICDMT DeticeneDTIC-Dome	0.3
ISOROTENONE	0.3
IODOQUINOL	0.3
Phosphomycin disodium	0.3
Pyridostigmine bromide	0.3
Arecaidine propargyl ester hydrobromide	0.3
Rolipram	0.3
3.4'-DIMETHOXYFLAVONE	0.3
ISOGINKGETIN	0.3
NISOLDIPINE	0.3
SB 203580	0.3
MUNDOSERONE	0.3
Piperonic acid 2,4-Pentadienoic acid, 5- (1, 3-benzodioxol-5-yl)- Piperic acid	0.3
NORGESTIMATE	0.3
Tolbutamide	0.3
ARTESUNATE	0.3
OBLIQUIN	0.3
1,7-DIDEACETOXY-1,7-DIOXO-3-DEACETYLKHIVORIN	0.3
DIETHYLSTILBESTROL	0.3
TOTAROL ACETATE	0.3
3,16-DIDEOXYMEXICANOLIDE-3beta-DIOL	0.3
Loratadine	0.3
1-(2-Chlorophenyl)-1-(4-chlorophenyl)-2,2-dichloroethane	0.3
HYDROCORTISONE ACETATE	0.3
CAMPHOR (1R)	0.3
S-(+)-Fluoxetine hydrochloride	0.3
Fluocinolone acetonide Fluocinolone Acetonide Jellin Synsac Flucort Fluonid Localyn Sinalar Synalar Synamol	0.3
DUARTIN, DIMETHYL ETHER	0.3
BAMBUTEROL HYDROCHLORIDE	0.3
Triamterene	0.3
Dilazep hydrochloride	0.3
N-(4-Amino-2-chlorophenyl)phthalimide	0.3
SPIRAMYCIN	0.3
A-23187	0.3
Sertraline hydrochloride	0.3
Chloroquine diphosphate	0.3
Xanthine amine congener	0.3
2-HYDROXY-5 (6)EPOXY-TETRAHYDROCARYOPHYLLENE	0.3
OMEPRAZOLE	0.3
1-(2-Methoxyphenyl)piperazine hydrochloride	0.3
SHIKIMIC ACID	0.3
NARINGENIN	0.3
5-HYDROXYIMINOISOCARYOPHYLLENE	0.3
Clozapine	0.3
(±)-Quinpirole dihydrochloride	0.3
Benserazide hydrochloride	0.3
TMB-8 hydrochloride	0.3
1,3-Diethyl-8-phenylxanthine	0.3
N-Methyldopamine hydrochloride	0.3
TOREMIFENE CITRATE	0.3
Nitrendipine	0.3
Fenoterol hydrobromide	0.3
Roscovitine	0.3
ESTRADIOL VALERATE	0.3
Fluoxetine hydrochloride	0.3
TRIAMCINOLONE DIACETATE	0.3
DIHYDROSTREPTOMYCIN SULFATE	0.3
(±)-Isoproterenol hydrochloride	0.3
Amiodarone hydrochloride	0.3
Valproic acid sodium	0.3
DILTIAZEM HYDROCHLORIDE	0.3
2-METHOXY-5 (6)EPOXY-TETRAHYDROCARYOPHYLLENE	0.3
Tolazamide	0.3
Capsazepine	0.3
Nocodazole	0.3
Rauwolscine hydrochloride	0.3
GOSSYPIN	0.3
COLFORSIN	0.3
CALCIPOTRIOL	0.3
Cyproheptadine hydrochloride	0.3
LOVASTATIN	0.3
Anethole-trithione	0.3
CELECOXIB	0.3
TIOCONAZOLE	0.3
Adenosine	0.3
12(R)-HETE	0.3
Piracetam	0.3
Oxymetazoline hydrochloride	0.3
IOPANIC ACID	0.3
XANTHYLETIN	0.3
O-BENZYL-l-SERINE	0.3
RETUSIN 7-METHYL ETHER	0.3
7-HYDROXYFLAVONE	0.3
Loperamide hydrochloride	0.3
HOMOPTEROCARPIN	0.3
Sulindac	0.3
Clozapine	0.3
CHLOROPHYLLIDE Cu COMPLEX Na SALT	0.3
Amiodarone hydrochloride	0.3
Moxisylyte hydrochloride	0.3
BETAMETHASONE ACETATE	0.3
Haidr Halad Halud Haldar Yo-Kin Curcuma Souchet Curcumin Gelbwurz	0.3
BUPIVACAINE HYDROCHLORIDE	0.3
ETHOPROPAZINE HYDROCHLORIDE	0.3
Cloprostenol Na	0.3
Retinoic acid p-hydroxyanilide	0.3
GR 127935 hydrochloride	0.3
Diclazuril	0.3
Bongkrekic acid	0.3
IPRATROPIUM BROMIDE	0.3
SPARTEINE SULFATE	0.3
BISPHENOL A	0.3
DYPHYLLINE	0.3
QUININE SULFATE	0.3
DIMAPRIT DIHYDROCHLORIDE	0.3
RUTILANTINONE	0.3
1,4-NAPHTHOQUINONE	0.3
CAN Cantharone Kantaridin Cantharidin Cantharidine Cantharides camphor 1, 2-Dimethyl-3,6-epoxyperhydrophthalic anhydride	0.3
Stictic acid Isophthalaldehydic acid, 2-[(3-carboxy-.alpha.2,.alpha.2,4, 6-tetrahydroxy-2,5-xylyl)oxy]-4-methoxy-6-methyl-, .gamma.-lactone, .epsilon.-lactone	0.3
Nefazodone	0.3
CYPROTERONE ACETATE	0.3
ROXARSONE	0.3
ERYTHROMYCIN ETHYLSUCCINATE	0.3
Cinanserin	0.3
MEFLOQUINE	0.3
RIFAMPIN	0.3
MEROPENEM	0.3
Linosal Betnesol Linolosal Celestone Soluspan Celestone phosphate Celestone Phosphate .beta.-Methasone phosphate Betamethasone sodium phosphate component of Celestone Soluspan Betamethasone disodium p	0.3
Decamethonium dibromide	0.3
Zardaverine	0.3
L-Cycloserine	0.3
1,3-PBIT dihydrobromide	0.3
Hydroxyurea	0.3
MUUROLLADIE-3-ONE	0.3
ISOKOBUSONE	0.3
BUFLOMEDIL HYDROCHLORIDE	0.3
EPIAFZELECHIN TRIMETHYL ETHER	0.3
Benzbromarone L 2214 Desuric Exurate Hipurik Minuric Urinorm MJ 10061 Normurat	0.3
SU 9516	0.3
DIHYDROFISSINOLIDE	0.3
EUGENOL	0.3
MEBEVERINE HYDROCHLORIDE	0.3
3-Tropanylindole-3-carboxylate methiodide	0.3
OXICONAZOLE NITRATE	0.3
Oxymetazoline hydrochloride	0.3
AIDA	0.3
OZAGREL HCl	0.3
Meglumine	0.3
TIOCONAZOLE	0.3
Phentolamine mesylate	0.3
Trihexyphenidyl hydrochloride	0.3
Bisacodyl, active ingredient of Viraplex Phenol, 4, 4'- (2-pyridinylmethylene)bis-, diacetate (ester)	0.3
NORETHINDRONE ACETATE	0.3
Flutamide	0.3
4-Imidazoleacrylic acid	0.3
RIMANTADINE HYDROCHLORIDE	0.3
ARTHONIOIC ACID	0.3
CLOFAZIMINE	0.3
Nimodipine	0.3
Methylcarbamylcholine chloride	0.3
Cyclobenzaprine hydrochloride	0.3
NapSul-Ile-Trp-CHO	0.3
2'-METHOXYFORMONETIN	0.3
(+)-Chlorpheniramine maleate	0.3
BRL 54443 maleate	0.3
FLUBENDAZOLE	0.3
Pyrilamine maleate	0.3
CARAPIN-8(9)-ENE	0.3
AZITHROMYCIN	0.3
Clofibrate	0.3
Phenytoin sodium	0.3
BENZOIC ACID	0.3
PYROGALLIN	0.3
(±)-gamma-Vinyl GABA	0.3
COLFORSIN	0.3
U-83836 dihydrochloride	0.3
4-METHYLESCULETIN	0.3
ISOPROPAMIDE IODIDE	0.3
Hydroxylamine hydrochloride	0.3
Myricetin	0.3
3,4-DIDESMETHYL-5-DESHYDROXY-3'-ETHOXYSCLEROIN	0.3
PALMATINE	0.3
SMILAGENIN	0.2
Rottlerin	0.2
Psora-4	0.2
N,N,N',N'-Tetramethylazodicarboxamide	0.2
R(+)-Butylindazone	0.2
Stanozolol	0.2
HEXAMETHYLQUERCETAGETIN	0.2
(±)-Baclofen	0.2
Pilocarpine nitrate	0.2
N-Succinyl-L-proline	0.2
MUPIROCIN	0.2
7-DEACETYLKHIVORIN	0.2
(±)-AMT hydrochloride	0.2
R-(-)-Deprenyl hydrochloride	0.2
DERACOXIB	0.2
E-64-d	0.2
VULPINIC ACID	0.2
FLUVASTATIN	0.2
Sertaconazole	0.2
2-THIOURACIL	0.2
5-HYDROXY-2',4',7,8-TETRAMETHOXYFLAVONE	0.2
Quercetin dihydrate	0.2
ROCKOGENIN	0.2
Hemicholinium-3	0.2
CLIOQUINOL	0.2
CIPROFLOXACIN	0.2
MELIBIOSE	0.2
TRIMETHADIONE	0.2
Trimipramine maleate	0.2
CNS-1102	0.2
4-Phenyl-3-furoxancarbonitrile	0.2
Geldanamycin	0.2
2'.4'-DIHYDROXYCHALCONE 4'-GLUCOSIDE	0.2
CAMYLOFINE DIHYDROCHLORIDE	0.2
Cyproheptadine hydrochloride	0.2
JL-18	0.2
CARNOSIC ACID	0.2
PHTHALYLSULFATHIAZOLE	0.2
(+)-Butaclamol hydrochloride	0.2
7,8-DIHYDROXYFLAVONE	0.2
SULFADIAZINE	0.2
Buspirone hydrochloride	0.2
GBR-12909 dihydrochloride	0.2
Formoterol	0.2
Calpeptin	0.2
Demeclocycline hydrochloride	0.2
3-OXOURSAN (28-13)OLIDE	0.2
Amiodarone hydrochloride	0.2
Terazosin hydrochloride	0.2
MY-5445	0.2
PRAMOXINE HYDROCHLORIDE	0.2
14-METHOXY-4,4-BISNOR-8,11,13-PODOCARPATRIEN-3-ONE	0.2
TRIAMCINOLONE ACETONIDE	0.2
Triamterene	0.2
Idazoxan hydrochloride	0.2
2-METHYL GRAMINE	0.2
DOCOSANOL	0.2
Imipramine hydrochloride	0.2
CYCLOPENTOLATE HYDROCHLORIDE	0.2
Manoalide	0.2
10-Hydroxycamptothecin	0.2
BENZOXIQUINE	0.2
Dihydroergocristine	0.2
Praziquantel	0.2
Clofibrate	0.2
FLUMEQUINE	0.2
Photodyn Hematoporphyrin I 1,3,5,8-Tetramethyl-2, 4-bis(.alpha.-hydroxyethyl)prophine-6,7-dipropionic acid 2, 18-Porphinedipropionic acid, 7,12-bis (1-hydroxyethyl)-3,8,13, 17-tetramethyl- (VAN 8CI) 2	0.2
3,7-EPOXYCARYOPHYLLAN-6-OL	0.2
TICLOPIDINE HCl	0.2
Nitrendipine	0.2
ML-9	0.2
PD 168,077 maleate	0.2
HE-NECA	0.2
Ascomycin (FK-520)	0.2
BAICALEIN	0.2
EPICATECHIN MONOGALLATE	0.2
Bromoenol lactone	0.2
ZM226600	0.2
Cilostamide	0.2
Bromo-cGMP [8-Bromo-cGMP]	0.2
4-Chloromercuribenzoic acid	0.2
CAPSAICIN	0.2
HETEROPEUCENIN, METHYL ETHER	0.2
SOLANESOL	0.2
Carvedilol	0.2
Buspirone hydrochloride	0.2
OLEANOLIC ACID ACETATE	0.2
ALBENDAZOLE	0.2
Rocuronium	0.2
SULFAMETHIZOLE	0.2
GENTAMICIN SULFATE	0.2
Phenoxybenzamine hydrochloride	0.2
Flecainide acetate	0.2
U-75302	0.2
BICUCULLINE(-) METHIODIDE	0.2
Vinpocetine	0.2
AVOCADYNE	0.2
5-METHYLHYDANTOIN	0.2
Cephalexin hydrate	0.2
CARBETAPENTANE CITRATE	0.2
Prostaglandin A2	0.2
NIZATIDINE	0.2
SODIUM DEHYDROCHOLATE	0.2
3alpha-HYDROXY-4,4-BISNOR-8,11,13-PODOCARPATRIENE	0.2
GALANTHAMINE HYDROBROMIDE	0.2
PREGNENOLONE	0.2
TANSHINONE IIA	0.2
OXETHAZAINE	0.2
3-DESHYDROXYSAPPANOL TRIMETHYL ETHER	0.2
CHLORAMPHENICOL HEMISUCCINATE	0.2
2,3-DIHYDROXY-4-METHOXY-4'-ETHOXYBENZOPHENONE	0.2
GOSSYPETIN	0.2
H-89	0.2
VINBLASTINE SULFATE	0.2
Piribedil maleate	0.2
Chlorpromazine hydrochloride	0.2
5-Hydroxyindolacetic acid	0.2
Fexofenadine hydrochloride	0.2
DL-Homatropine hydrobromide	0.2
CAFESTOL	0.2
W-7 hydrochloride	0.2
TOSUFLOXACIN TOSYLATE	0.2
U-74389G	0.2
Imazodan	0.2
S-(-)-Eticlopride hydrochloride	0.2
(+)-MK-801 hydrogen maleate	0.2
COLISTIMETHATE SODIUM	0.2
ESTROPIPATE	0.2
Physostigmine	0.2
SKF 94836	0.2
MORANTEL CITRATE	0.2
MEDROXYPROGESTERONE ACETATE	0.2
Iloprost	0.2
FSCPX	0.2
ML-7	0.2
TRIPELENNAMINE HYDROCHLORIDE	0.2
Alprenolol hydrochloride	0.2
AMCINONIDE	0.2
Cantharidic Acid	0.2
CHLORTHALIDONE	0.2
Citriain Citrinin Antimycin 3H-2-Benzopyran-7-carboxylic acid, 4,6-dihydro-8-hydroxy-3,4, 5-trimethyl-6-oxo-, (3R-trans)-	0.2
DOBUTAMINE HYDROCHLORIDE	0.2
Lorglumide sodium	0.2
1-HYDROXY-3,6,7-TRIMETHOXY-2,8-DIPRENYLXANTHONE	0.2
TOLAZOLINE HYDROCHLORIDE	0.2
Tenatoprazole	0.2
N,N-Dipropyl-5-carboxamidotryptamine maleate	0.2
Clodronic acid	0.2
Altretamine	0.2
8-Bromo-cAMP sodium	0.2
AA-861	0.2
Prazosin hydrochloride	0.2
MONTELUKAST SODIUM	0.2
Chlorzoxazone	0.2
Tryptamine hydrochloride	0.2
Spermidine trihydrochloride	0.2
TRIGONELLINE	0.2
3,4-DIMETHOXYDALBERGIONE	0.2
CONVALLATOXIN	0.2
ARIPIPRAZOLE	0.2
ASARYLALDEHYDE	0.2
Betulin Betulol Trochol Betuline Betulinol Lup-20(30)-ene-3.beta.,28-diol Lup-20 (29)-ene-3,28-diol, (3.beta.)- Lup-20 (29)-ene-3.beta.,28-diol	0.2
Ro 04-6790 dihydrochloride	0.2
EUCATROPINE HYDROCHLORIDE	0.2
Doxylamine succinate	0.2
9-Amino-1,2,3,4-tetrahydroacridine hydrochloride	0.2
Genistein	0.2
NITROFURAZONE	0.2
DEOXYSAPPANONE B 7,3'-DIMETHYL ETHER ACETATE	0.2
Azelaic acid	0.2
TENOXICAM	0.2
Solasodine hydrochloride	0.2
Debrisoquin sulfate	0.2
Kenpaullone	0.2
CDC	0.2
Naltriben methanesulfonate hydrate	0.2
Decylubiquinone	0.2
3-Aminopropionitrile fumarate	0.2
PREDNISOLONE SODIUM PHOSPHATE	0.2
3-HYDROXY-1,2-DIMETHYL-4(1H)-PYRIDONE	0.2
ISOTECTORIGENIN, 7-METHYL ETHER	0.2
CEFDITORIN PIVOXIL	0.2
Tyrphostin 23	0.2
3-Isobutyl-1-methylxanthine	0.2
3beta-HYDROXYDEOXODIHYDRODEOXYGEDUNIN	0.2
Go6976	0.2
Ketotifen fumarate	0.2
DIBUCAINE HYDROCHLORIDE	0.2
Nitrendipine	0.2
HYDROCORTISONE HEMISUCCINATE	0.2
OXIBENDAZOLE	0.2
CEFPODOXIME PROXETIL	0.2
TENOXICAM	0.2
BETAMETHASONE VALERATE	0.2
1,3-Dipropyl-7-methylxanthine	0.2
Chloroquine diphosphate	0.2
PSEUDOEPHEDRINE HYDROCHLORIDE	0.2
8-Cyclopentyl-1,3-dimethylxanthine	0.2
Quinidine sulfate	0.2
Procaine hydrochloride	0.2
BRUCINE	0.2
CANRENONE	0.2
(+)-Pilocarpine hydrochloride	0.2
5,5-Diphenylhydantoin	0.2
Oxymetazoline hydrochloride	0.2
RUFLOXACIN HCl	0.2
D-Cycloserine	0.2
N-Acetyl-L-Cysteine	0.2
CHLOROTRIANISENE	0.2
SB 415286	0.2
LIOTHYRONINE (L- isomer) SODIUM	0.2
Papaverine hydrochloride	0.2
AZTREONAM	0.2
DIMETHYL CAPERATATE	0.2
ESTRADIOL	0.2
Ro 20-1724	0.2
Hispidin	0.2
4.4'-DIMETHOXYDALBERGIONE	0.2
(±)-Chlorpheniramine maleate	0.2
RUTOSIDE(rutin)	0.2
Ro 41-0960	0.2
2-METHYL-5,7,8-TRIMETHOXYISOFLAVONE	0.2
(±)-Verapamil hydrochloride	0.2
BENZYL BENZOATE	0.2
FLUOCINONIDE	0.2
HYDROXYCHLOROQUINE SULFATE	0.2
2'.4-DIHYDROXYCHALCONE	0.2
LEOIDIN	0.2
Pentolinium di[L(+)-tartrate]	0.2
Beta carotene Solatene Carotaben all-trans-.beta.-Carotene (all-E)-1,1'-(3,7,12,16-Tetramethyl-1,3,5, 7,9,11,13,15,17-octadecanonaene-1,18-diyl)bis[2,6, 6-trimethylcyclohexene] Cyclohexene, 1,1'-(3,7,	0.2
POLYMYXIN B SULFATE	0.2
Amsacrine hydrochloride	0.2
3-Isobutyl-1-methylxanthine	0.2
RABEPRAZOLE SODIUM	0.2
MELENGESTROL ACETATE	0.2
ESTRADIOL-3-SULFATE, SODIUM SALT	0.2
Pifithrin	0.2
Clozapine	0.2
IDEBENONE	0.2
ENILCONAZOLE	0.2
(+)-Nicotine (+)-di-p-toluoyl tartrate	0.2
CHUKRASIN METHYL ETHER	0.2
Ala-Ala-Phe-CMK	0.2
Dephostatin	0.2
ALBENDAZOLE	0.2
LY-294,002 hydrochloride	0.2
Choline bromide	0.2
LOVASTATIN	0.2
(+)-Catechin Hydrate	0.2
Aprepitant	0.2
12(S)-HETE	0.2
Mitoxantrone	0.2
ERGOSTEROL ACETATE	0.2
Hydralazine hydrochloride	0.2
Cyproterone acetate	0.2
ESTRADIOL ACETATE	0.2
(±)-cis-Piperidine-2,3-dicarboxylic acid	0.2
CLARITHROMYCIN	0.2
BENZO[a]PYRENE	0.2
Cefotaxime Acid	0.2
3-DESMETHYL-5-DESHYDROXYSCLEROIN	0.2
(-)-Tetramisole hydrochloride	0.2
A-2371 PA-144 Mithracin Mitramycin Aurelic acid Aureolic acid Mithramycin A Antibiotic LA 7017 Mithramycin (USAN 8CI 9CI) 1(2H)-Anthracenone, 6-[[2,6-dideoxy-3-O-(2, 6-dideoxy-.beta.-D-arabino-hexo py	0.2
FENBENDAZOLE	0.2
DROPERIDOL	0.2
BITOSCANATE	0.2
(±)-Norepinephrine (+)bitartrate	0.2
Betaxolol hydrochloride	0.2
CEFOTAXIME SODIUM	0.2
AMITRAZ	0.2
Vanillic acid diethylamide	0.2
NCS-356	0.2
(±)-Vesamicol hydrochloride	0.2
CLINDAMYCIN HYDROCHLORIDE	0.2
3-DEOXO-3beta-HYDROXYMEXICANOLIDE 16-ENOL ETHER	0.2
Ketanserin tartrate	0.2
Bosentan	0.2
L-Glutamic acid, N-phthaloyl-	0.2
LEVONORDEFRIN	0.2
4-Hydroxybenzhydrazide	0.2
DIHYDROGEDUNIN	0.2
Methysergide	0.2
Leukotriene E4	0.2
ETANIDAZOLE	0.2
1,2-Dioleoyl-glycerol (18:1)	0.2
13-cis-retinoic acid	0.2
Diphenhydramine hydrochloride	0.2
Desipramine hydrochloride	0.2
beta-Estradiol	0.2
Mecamylamine hydrochloride	0.2
HEXYLRESORCINOL	0.2
Clodronic acid	0.2
CYTISINE	0.2
Estrapo Depestro Estradep Dep-Estro Depoestra Depofemin Estro-Depo Femogen CYP Depoestradiol Depo-Estradiol	0.2
ACACETIN DIACETATE	0.2
METHOXYAMINE HYDROCHLORIDE	0.2
FOSCARNET SODIUM	0.2
DL-Stearoylcarnitine chloride	0.2
Glipizide	0.2
9beta.11alpha-Prostaglandin F2	0.1
3,5-Dinitrocatechol	0.1
CONESSINE	0.1
trans-Dehydroandrosterone	0.1
Domperidone	0.1
MELPHALAN	0.1
Prilocaine hydrochloride	0.1
Cimaterol	0.1
Calphostin C	0.1
Ergosterol	0.1
Thiram Thiram Tuex TMTD TNTD TUEX Heryl Tmtds Tuads Tutan	0.1
(±)-Bay K 8644	0.1
CGP-37157	0.1
Tamoxifen citrate	0.1
Doxycycline hydrochloride	0.1
DEXTROMETHORPHAN HYDROBROMIDE	0.1
DESONIDE	0.1
Phenoxybenzamine hydrochloride	0.1
U-101958 maleate	0.1
AZTREONAM	0.1
CETYLPYRIDINIUM CHLORIDE	0.1
Taxol	0.1
SULFAMETHOXAZOLE	0.1
2'.4'-DIHYDROXY-4-METHOXYCHALCONE	0.1
LECANORIC ACID	0.1
Dihydroergotamine methanesulfonate	0.1
TEICOPLANIN [A(2-1) shown]	0.1
ERGOCALCIFEROL	0.1
3'.4'-Dichlorobenzamil	0.1
Octreotide	0.1
NALTREXONE HYDROCHLORIDE	0.1
OLEANDOMYCIN PHOSPHATE	0.1
Beclomethasone	0.1
ZOLMITRIPTAN	0.1
Centrophenoxine hydrochloride	0.1
(±)-Bay K 8644	0.1
7.2'-DIHYDROXYFLAVONE	0.1
DYCLONINE HYDROCHLORIDE	0.1
THIAMYLAL SODIUM	0.1
Tyrphostin AG 538	0.1
Bepridil hydrochloride	0.1
GUAIFENESIN	0.1
AMODIAQUINE DIHYDROCHLORIDE	0.1
Pantothenic acid	0.1
(±)-2-Amino-7-phosphonoheptanoic acid	0.1
Atropine	0.1
DAPSONE	0.1
Imidazole-4-acetic acid hydrochloride	0.1
TOLMETIN SODIUM	0.1
4-METHOXYDALBERGIONE	0.1
(-)-Scopolamine methyl bromide	0.1
(S)-Propranolol hydrochloride	0.1
CEFOPERAZONE SODIUM	0.1
Dihydroergocristine methanesulfonate	0.1
ASTRAGALOSIDE IV	0.1
FENBENDAZOLE	0.1
9-Amino-1,2,3,4-tetrahydroacridine hydrochloride	0.1
IRETOL	0.1
ACAMPROSATE CALCIUM	0.1
Loxapine succinate	0.1
Pimozide	0.1
CAPERATIC ACID	0.1
13(S)-HODE	0.1
3beta-ACETOXYDEOXYANGOLENSIC ACID. METHYL ESTER	0.1
HEPTAMINOL HYDROCHLORIDE	0.1
CHLOROXINE	0.1
Apigenin	0.1
RISEDRONATE SODIUM HYDRATE	0.1
BETAMETHASONE 17,21-DIPROPIONATE	0.1
Naltrindole	0.1
CORTICOSTERONE	0.1
Atropine methyl bromide	0.1
TELMISARTAN	0.1
Tulobuterol hydrochloride	0.1
BW 723C86	0.1
Tetramisole hydrochloride	0.1
CYTARABINE	0.1
JUAREZIC ACID	0.1
EZETIMIBE	0.1
NICERGOLINE	0.1
ISOPIMPINELLIN	0.1
EUPHOL	0.1
ERYTHROMYCIN ESTOLATE	0.1
VALACYCLOVIR HYDROCHLORIDE	0.1
CEPHALOSPORIN C SODIUM	0.1
PREDNISOLONE	0.1
THIAMPHENICOL	0.1
7beta-HYDROXY-7-DESACETOXYKHIVORINIC ACID. METHYL ESTER	0.1
Rolipram	0.1
NALOXONE HYDROCHLORIDE	0.1
CLINDAMYCIN HYDROCHLORIDE	0.1
PEUCENIN	0.1
CX 546	0.1
BECLOMETHASONE DIPROPIONATE	0.1
5'-N-Ethylcarboxamidoadenosine	0.1
DEOXYSAPPANONE B 7,4'-DIMETHYL ETHER	0.1
4-Hydroxy-3-methoxyphenylacetic acid	0.1
MEROGEDUNIN	0.1
AZAPERONE	0.1
LEVOFLOXACIN	0.1
Zopiclone	0.1
trans-Azetidine-2,4-dicarboxylic acid	0.1
HYDROFLUMETHIAZIDE	0.1
PARACHLOROPHENOL	0.1
PIPERIDOLATE HYDROCHLORIDE	0.1
(±)-Thalidomide	0.1
LACTULOSE	0.1
RESORCINOL	0.1
Arachidonoyl-PAF	0.1
FLUFENAMIC ACID	0.1
HAEMATOXYLIN PENTAACETATE	0.1
LUFENURON	0.1
Clotrimazole	0.1
DICLOXACILLIN SODIUM	0.1
HUPERZINE A	0.1
LY-53,857 maleate	0.1
(S)-(+)-Camptothecin	0.1
Tetracaine hydrochloride	0.1
Mitoxantrone	0.1
L-Canavanine sulfate	0.1
TRIENTINE HYDROCHLORIDE	0.1
L-744,832	0.1
PHLORIDZIN	0.1
Granisetron	0.1
BTCP hydrochloride	0.1
NOVOBIOCIN SODIUM	0.1
Ro 20-1724	0.1
Atropine methyl bromide	0.1
Carboplatin	0.1
L-N5-(1-Iminoethyl)ornithine hydrochloride	0.1
Carmustine	0.1
Pentoxifylline	0.1
PYRITHYLDIONE	0.1
13-METHYL-4,4-BISNOR-8,11,13-PODOCARPATRIEN-3-ONE	0.1
LEVULINIC ACID,3-BENZYLIDENYL-	0.1
CITROPTEN	0.1
SAPPANONE A DIMETHYL ETHER	0.1
g-Linolenic acid (18:3 n-6)	0.1
TRICHLORMETHIAZIDE	0.1
BUDESONIDE	0.1
Deoxymannojirimycin(1)	0.1
CYTIDINE	0.1
Flunarizine dihydrochloride	0.1
ML-9	0.1
SB 204070 hydrochloride	0.1
TROPINE	0.1
(-)-Ephedrine hemisulfate	0.1
SALICYL ALCOHOL	0.1
D-PERSEITOL	0.1
MICONAZOLE NITRATE	0.1
Nortriptyline hydrochloride	0.1
Riluzole	0.1
SULFATHIAZOLE	0.1
Lomefloxacin hydrochloride	0.1
DIPTERYXIN	0.1
2,3,4-TRIHYDROXY-4'-ETHOXYBENZOPHENONE	0.1
Chlorpromazine hydrochloride	0.1
(Z)-Gugglesterone	0.1
Fluprostenol	0.1
DIFLUNISAL	0.1
MEPHENESIN	0.1
Oxolinic acid	0.1
BW 245C	0.1
Azathioprine	0.1
beta-DIHYDROGEDUNOL	0.1
METAXALONE	0.1
TYLOXAPOL	0.1
Methapyrilene hydrochloride	0.1
Cyclothiazide	0.1
AGELASINE (stereochemistry of diterpene unknown)	0.1
BENZOYLPAS	0.1
Dexamethasone	0.1
CARYOPHYLLENE [t(-)]	0.1
DEOXYSAPPANONE B TRIMETHYL ETHER	0.1
DICHLOROPROP	0.1
DEHYDROCHOLIC ACID	0.1
4-Oxatetradecanoic acid	0.1
ML-7	0.1
PODOTOTARIN	0.1
URSODIOL	0.1
CHRYSANTHEMYL ALCOHOL	0.1
Proglumide	0.1
BUFEXAMAC	0.1
NORETHINDRONE	0.1
AG213 (Tyrphostin 47)	0.1
12-METHOXY-4,4-BISNOR-5alpha-8,11,13-PODOCARPATRIEN-3-OL	0.1
Trifluoperazine dihydrochloride	0.1
Chlorpropamide	0.1
Timolol (S)	0.1
VECURONIUM BROMIDE	0.1
BRL 50481	0.1
L-alpha-Methyl DOPA	0.1
AC 915 oxalate	0.1
CLOPIDOGREL SULFATE	0.1
Tetramisole hydrochloride	0.1
Ro 8-4304	0.1
Memantine hydrochloride	0.1
TRIMETHOBENZAMIDE HYDROCHLORIDE	0.1
FLUDROCORTISONE ACETATE	0.1
ATOVAQUONE	0.1
Tamsulosin	0.1
CHRYSIN	0.1
L-Histidine hydrochloride	0.1
DENATONIUM BENZOATE	0.1
APIGENIN DIMETHYL ETHER	0.1
DIMENHYDRINATE	0.1
(+)-Quisqualic acid	0.1
(-)-Nicotine hydrogen tartrate salt	0.1
(±)-Chloro-APB hydrobromide	0.1
Misoprostol, free acid	0.1
BRAZILIN	0.1
3-NOR-3-OXOPANASINSAN-6-OL	0.1
Fluphenazine dihydrochloride	0.1
6.4'-DIMETHOXYFLAVONE	0.1
Citalopram hydrobromide	0.1
Benzamil hydrochloride	0.1
SUCRALOSE	0.1
CARPROFEN	0.1
U-46619	0.1
RETINYL ACETATE	0.1
KANAMYCIN A SULFATE	0.1
CHLOROXYLENOL	0.1
BETAHISTINE HYDROCHLORIDE	0.1
THEAFLAVIN	0.1
Corticosterone	0.1
3.3'-DIINDOLYLMETHANE	0.1
NBI 27914	0.1
PHENOLPHTHALEIN	0.1
STREPTOMYCIN SULFATE	0.1
Bromoacetyl alprenolol menthane	0.1
5,7,4'-TRIMETHOXYFLAVONE	0.1
Acetamide	0.1
IDEBENONE	0.1
MENTHOL(-)	0.1
Clotrimazole	0.1
2-BENZOYL-5-METHOXYBENZOQUINONE	0.1
Clonidine hydrochloride	0.1
FURAZOLIDONE	0.1
BUCETIN	0.1
Diclofenac sodium	0.1
ENTANDROPHRAGMIN	0.1
PREGNENOLONE	0.1
2,3-Dimethoxy-1,4-naphthoquinone	0.1
(-)-alpha-Methylnorepinephrine	0.1
2-METHOXYXANTHONE	0.1
THEAFLAVIN DIGALLATE	0.1
Ranolazine dihydrochloride	0.1
Pergolide methanesulfonate	0.1
Alaproclate hydrochloride	0.1
Deoxynorjrimycin(1)	0.1
Ricobendazole	0.1
CGP-13501	0.1
Fenofibrate	0.1
Entacapone	0.1
Nedaplatin	0.1
CEFALONIUM	0.1
Prostaglandin F2a	0.1
(±)-Atenolol	0.1
HA14-1	0.1
THYMOQUINONE	0.1
Centrophenoxine hydrochloride	0.1
5-azacytidine	0.1
DESACETYLCOLFORSIN	0.1
DIACERIN	0.1
OBAA	0.1
(S)-(+)-Camptothecin	0.1
APOTOXICAROL	0.1
3-METHYLORSELLINIC ACID	0.1
TRICHLORMETHIAZIDE	0.1
RAMIPRIL	0.1
Procainamide hydrochloride	0.1
Agmatine sulfate	0.1
SKF 95282 dimaleate	0.1
Propafenone hydrochloride	0.1
ANCITABINE HYDROCHLORIDE	0.1
Amprenavir	0.1
ROXITHROMYCIN	0.1
Diphenyleneiodonium chloride	0.1
CHENODIOL	0.1
COLISTIN SULFATE	0.1
Ropinirole hydrochloride	0.1
Lamotrigine	0.1
Wortmannin	0.1
Sibutramine	0.1
Citalopram hydrobromide	0.1
Oxotremorine methiodide	0.1
GUANETHIDINE SULFATE	0.1
Lomofungin U 24792 Lomondomycin Methyl 6-formyl-4,7, 9-trihydroxy-1-phenazinecarboxylate 1-Phenazinecarboxylic acid, 6-formyl-4,7,9-trihydroxy-, methyl ester	0.1
8-Bromo-cGMP sodium	0.1
Oxaliplatin	0.1
AMINOETHOXYDIPHENYLBORANE	0.1
CARNOSINE	0.1
YOHIMBINE Yohimbine hydrochloride Yohimbine monohydrochloride Yohimban-16-carboxylic acid, 17-hydroxy-, methyl ester, monohydrochloride, (16.alpha., 17.alpha.)- Yohimban-16.alpha.-carboxylic acid, 17	0.1
Fosinopril	0.1
11alpha-HYDROXYPROGESTERONE HEMISUCCINATE	0.1
SU 4312	0.1
Streptozocin STZ U 9889 Zanosar D-Glucose, 2-deoxy-2-(3-methyl-3-nitrosoureido)- 2-Deoxy-2-(3-methyl-3-nitrosoureido)-D-glucopyranose	0.1
DICUMAROL	0.1
Lidocaine hydrochloride	0.1
U-0126	0.1
MRS 1754	0.1
ACETYLGLUTAMIC ACID	0.1
BISOPROLOL FUMARATE	0.1
Nitrendipine	0.1
Spiroxatrine	0.1
Furafylline	0.1
Promazine hydrochloride	0.1
ACETARSOL	0.1
CLORSULON	0.1
Arachidonic acid (20:4, n-6)	0.1
Carisoprodol	0.1
Clemastine fumarate	0.1
METOLAZONE	0.1
DIOXYBENZONE	0.1
FUMARPROTOCETRARIC ACID	0.1
(±)-6-Chloro-PB hydrobromide	0.1
ANHYDROBRAZILIC ACID	0.1
ETIDRONATE DISODIUM	0.1
Diazoxide	0.1
3-DEACETYLKHIVORIN	0.1
Chloroquine diphosphate	0.1
MI Mesol Nucite Dambose Mesovit Inosital Scyllite Inositene Inositina i-Inositol	0.1
BENZOCAINE	0.1
LINCOMYCIN HYDROCHLORIDE	0.1
Tetramisole hydrochloride	0.1
RETINOL	0.1
CP55940	0.1
Docetaxil	0.1
Palmitoylethanolamide	0.1
SB 206553 hydrochloride	0.1
Mesulergine	0.1
Sobuzoxane	0.1
Zardaverine	0.1
Pindolol	0.1
Caffeic Acid	0.1
DALBERGIONE	0.1
ARSENIC TRIOXIDE	0.1
ROBUSTIC ACID	0.1
ESCITALOPRAM OXALATE	0.1
Hydrocortisone	0.1
CARAPIN	0.1
Isoliquiritigenin	0.1
URETHANE	0.1
PANCURONIUM BROMIDE	0.1
Norcantharidin	0.1
KOBUSONE	0.1
TANGERITIN	0.1
PAROMOMYCIN SULFATE	0.1
DIMETHYLCAFFEIC ACID	0.1
SKF 94836	0.1
SB-415286	0.1
PISCIDIC ACID	0.1
FLUMETHAZONE PIVALATE	0.1
SISOMICIN SULFATE	0.1
1-Aminobenzotriazole	0.1
5'-(N-Cyclopropyl)carboxamidoadenosine	0.1
ETHIONAMIDE	0.1
Dantrolene sodium	0.1
CORTISONE ACETATE	0.1
Molsidomine	0.1
CPMIFEPRISTONE	0.1
Damnacanthal	0.1
Quipazine dimaleate	0.1
Pimozide	0.1
RESORCINOL MONOACETATE	0.1
R(-)-Denopamine	0.1
APRAMYCIN	0.1
D-Serine	0.1
ANTIAROL	0.1
ETHYNODIOL DIACETATE	0.1
NEFOPAM	0.1
INDAPAMIDE	0.1
17alpha-hydroxyprogesterone	0.1
TRIDESACETOXYKHIVORIN	0.1
Ketanserin tartrate	0.1
PIPERONYLIC ACID	0.1
Doxycycline	0.1
1,1-Dimethyl-4-phenyl-piperazinium iodide	0.1
3alpha-ACETOXYDIHYDRODEOXYGEDUNIN	0.1
1-(4-Chlorobenzyl)-5-methoxy-2-methylindole-3-acetic acid	0.1
INDOPROFEN	0.1
8beta-HYDROXYCARAPIN, 3,8-HEMIACETAL	0.1
(-)-Epinephrine bitartrate	0.1
Etazolate hydrochloride	0.1
ROSOLIC ACID	0.1
Cantharidin	0.1
2'.2'-BISEPIGALLOCATECHIN DIGALLATE	0.1
(±)-Brompheniramine maleate	0.1
Zaprinast	0.1
AA-861	0.1
L-Arginine	0.1
Amperozide hydrochloride	0.1
PERILLYL ALCOHOL	0.1
Sibutramine	0.1
Dantrolene sodium	0.1
2-AMINOBENZENESULFONAMIDE	0.1
ORSELLINIC ACID	0.1
Rutaecarpine	0.1
DIMETHYLCAFFEIC ACID	0.1
CYPROTERONE	0.1
HETACILLIN POTASSIUM	0.1
HYOSCYAMINE	0.1
3-Methoxy-morphanin hydrochloride	0.1
(+)-Brompheniramine maleate	0.1
ESMOLOL HYDROCHLORIDE	0.1
BUCLADESINE	0.1
NSC 95397	0.1
LEVOCARNITINE	0.1
Imetit dihydrobromide	0.1
Tamoxifen citrate	0.1
ERYTHROMYCIN	0.1
ISOBERGAPTENE	0.1
Benztropine mesylate	0.1
(-)-Perillic acid	0.1
DIETHYLCARBAMAZINE CITRATE	0.1
PIROMIDIC ACID	0.1
LY-294,002 hydrochloride	0.1
Gabapentin	0.1
DERRUSNIN	0.1
Ouabain	0.1
trans-2-Chloro-9-(3-(dimethylamino)propylidene)thioxanthene, hydrochloride Thioxanthene, 2-chloro-9-(3-(dimethylamino)propylidene-,hydrochloride, (E)- 1-Propanamine, 3- (2-chloro-9H-thioxanthen-9-yl	0.1
XANTHONE	0.1
INDOLE-3-CARBINOL	0.1
LOSARTAN Potassium	0.1
QUINAPRIL HYDROCHLORIDE	0.1
1-Phenylbiguanide	0.1
METHENAMINE	0.1
SAFROLGLYCOL	0.1
Paroxetine	0.1
ANAGRELIDE HCl	0.1
DEFEROXAMINE MESYLATE	0.1
Mexiletene hydrochloride	0.1
Eprosartan	0.1
Veratrine Veratridine 3-Veratroylveracevine 4, 9-Epoxycevane-3,4,12,14,16,17,20-heptol 3- (3,4-dimethoxybenzoate) Cevane-3,4,12,14,16,17,20-heptol, 4,9-epoxy-, 3- (3, 4-dimethoxybenzoate), (3.beta.,4.	0.1
ISOSORBIDE DINITRATE	0.1
Carbachol	0.1
24,25-Dihydroxyvitamin D3	0.1
CEFAMANDOLE SODIUM	0.1
GLUCOSAMINE HYDROCHLORIDE	0.1
ALISKIREN HEMIFUMARATE	0.1
N6-Cyclopentyl-9-methyladenine	0.1
GRISEOFULVIN	0.1
Chrysanthemic acid Chrysanthemumic acid (.+-.)-Chrysanthemumic acid Chrysanthemummonocarboxylic acid 3-Isobutenyl-2,2-dimethylcyclopropanecarboxylic acid 2-(1-Isobutenyl)-3,3-dimethylcyclopropanecarbo	0.1
ERGONOVINE MALEATE	0.1
Vatalanib	0.1
QUININE ETHYL CARBONATE	0.1
MANDELIC ACID, METHYL ESTER	0.1
DEBRISOQUIN SULFATE	0.1
ARBUTIN	0.1
Zopiclone	0.1
ETHAMBUTOL HYDROCHLORIDE	0.1
Meclofenamic acid sodium	0.1
KHAYASIN	0.1
COENZYME B12	0.1
BENZYDAMINE HYDROCHLORIDE	0.1
Amifostine	0.1
ABAMECTIN	0.1
Acetylsalicylic acid	0.1
PHYTOL	0.1
Amiloride hydrochloride	0.1
ENOXACIN	0.1
Nicardipine hydrochloride	0.1
Lavendustin A	0.1
DL-alpha-Methyl-p-tyrosine	0.1
LEVOSULPIRIDE	0.1
Lomefloxacin hydrochloride	0.1
3-DEOXY-3beta-HYDROXYANGOLENSIC ACID METHYL ESTER	0.1
CHLOROGUANIDE HYDROCHLORIDE	0.1
HEXETIDINE	0.1
CANRENONE	0.1
5-hydroxydecanoic acid sodium	0.1
IFOSFAMIDE	0.1
(+)-Hydrastine	0.1
CGS-12066A maleate	0.1
LOBARIC ACID	0.1
ISOSORBIDE MONONITRATE	0.1
Tyrphostin AG-825	0.1
TANSHINONE IIA	0.1
BRAZILEIN	0.1
Acetazolamide	0.1
Prednisolone	0.1
OXYBENZONE	0.1
Naftopidil dihydrochloride	0.1
Dacarbazine DIC DTIC DTIE ICDT ICDMT DeticeneDTIC-Dome	0.1
ENOXACIN	0.1
TRIOXSALEN	0.1
Pregnenolone sulfate sodium	0.1
Diltiazem hydrochloride	0.1
MAFENIDE HYDROCHLORIDE	0.1
Cystamine dihydrochloride	0.1
Prilocaine hydrochloride	0.1
SULFABENZAMIDE	0.1
HYDROCORTISONE ACETATE	0.1
ANISINDIONE	0.1
Clemizole hydrochloride	0.1
ROLITETRACYCLINE	0.1
Puromycin	0.1
Resveratrol	0.1
Vardenafil	0.1
Gefitinib	0.1
Daidzein	0.1
TILMICOSIN	0.1
ACETOSYRINGONE	0.1
CEFTIBUTEN	0.1
FLORFENICOL	0.1
UNDECYLENIC ACID	0.1
HOMATROPINE METHYLBROMIDE	0.1
Cyclophosphamide monohydrate	0.1
Bleomycin	0.1
Isotharine mesylate	0.1
Thioridazine hydrochloride	0
Melatonin	0
Climbazole	0
beta-AMYRIN ACETATE	0
Ganciclovir	0
N-arachidonylglycine	0
Aminopterin	0
PROPOXUR	0
LATHOSTEROL	0
ARSANILIC ACID	0
McN-A-343	0
SALICYLAMIDE	0
GUANABENZ ACETATE	0
PRENYLETIN	0
Carbamazepine	0
BROMPERIDOL	0
Tetrahydrozoline hydrochloride	0
ASTAXANTHIN	0
Ethionine	0
N-(2-[4-(4-Chlorophenyl)piperazin-1-yl]ethyl)-3-methoxybenzamide	0
OXTRIPHYLLINE	0
1-(3-Chlorophenyl)piperazine dihydrochloride	0
Pheniramine maleate	0
PHYTONADIONE	0
DIATRIZOIC ACID	0
OXYPHENONIUM BROMIDE	0
Bisacodyl, active ingredient of Viraplex Phenol, 4, 4'- (2-pyridinylmethylene)bis-, diacetate (ester)	0
FLUCYTOSINE	0
RETINYL ACETATE	0
ATPA	0
Ceramide	0
Hexamethonium bromide	0
2,3,4'-TRIHYDROXY-4-METHOXYBENZOPHENONE	0
PHENYLPROPANOLAMINE HYDROCHLORIDE	0
CROTAMITON	0
SULFINPYRAZONE	0
(S)-3,5-Dihydroxyphenylglycine	0
AZITHROMYCIN	0
Taxol	0
BISSALICYL FUMARATE	0
N6-2-(4-Aminophenyl)ethyladenosine	0
N-Acetylprocainamide hydrochloride	0
12a-HYDROXY-5-DEOXYDEHYDROMUNDUSERONE	0
4-(benzhydryloxy)-1-methylpiperidine	0
QUEBRACHITOL	0
IFOSFAMIDE	0
CHLOROCRESOL	0
(±)-Ibuprofen	0
PARTHENOLIDE	0
5(S)-HPETE	0
LEVONORGESTREL	0
CAPSAICIN	0
MEGESTROL ACETATE	0
INDAPAMIDE	0
Aphidicolin	0
Carisoprodol	0
Hinokitol .beta.-Thujaplicin .beta.-Thujaplicine 4-Isopropyltropolone Tropolone, 4-isopropyl- .beta.-Isopropyltropolon 2-Hydroxy-4-isopropyl-2,4, 6-cycloheptatrien-1-one 2,4,6-Cycloheptatrien-1-one, 2	0
(±)-Ibuprofen	0
CARYLOPHYLLENE OXIDE	0
Zardaverine	0
NONOXYNOL-9	0
ERGOTAMINE TARTRATE	0
Triamcinolone	0
DIFLORASONE DIACETATE	0
Nimodipine	0
XANTHURENIC ACID	0
ISORESERPINE	0
(+)-Hydrastine	0
Aminoguanidine hydrochloride	0
Pranoprofen	0
Etretinate	0
Naftopidil dihydrochloride	0
MEPENZOLATE BROMIDE	0
FLUDARABINE PHOSPHATE	0
AG1478	0
Cefotaxime sodium	0
1,2-Dioctanoyl-sn-glycerol	0
PHENYLPROPANOLAMINE HYDROCHLORIDE	0
PERINDOPRIL ERBUMINE	0
CIPROFLOXACIN	0
Praziquantel	0
Trifluoperazine dihydrochloride	0
4-Androsten-4-ol-3,17-dione	0
SULFANILAMIDE	0
HARMALINE	0
IB-MECA	0
12-HYDROXY-4,4-BISNOR-4,8,11,13-PODOCARPATETRAEN-3-ONE	0
NORETHYNODREL	0
Apomorphine hydrochloride hemihydrate	0
ALVERINE CITRATE	0
FLUROTHYL	0
Prostaglandin E2	0
KN-62	0
METHAZOLAMIDE	0
CINCHONIDINE	0
Buspirone hydrochloride	0
Cimetidine	0
Risperidone	0
Glibenclamide	0
VENLAFAXINE HCl	0
Chlorpromazine hydrochloride	0
4-Aminobenzamidine dihydrochloride	0
OXANTEL PAMOATE	0
Tetraethylthiuram disulfide	0
OCTODRINE	0
1,2-Didecanoyl-glycerol (10:0)	0
ISOFORMONONETIN	0
GYROMITRIN	0
Tracazolate	0
Diltiazem hydrochloride	0
ESTRADIOL METHYL ETHER	0
15d-Prostaglandin J2	0
DEHYDROEPIANDROSTERONE	0
HA-100	0
Ibandronate	0
PELLETIERINE HYDROCHLORIDE	0
CLOPIDOL	0
METHYLTHIOURACIL	0
KAWAIN	0
7-Nitroindazole	0
BIPERIDEN	0
p-Aminoclonidine hydrochloride	0
LUNARINE	0
GYKI 52466 hydrochloride	0
Aminoguanidine hydrochloride	0
Donepezil	0
TRIACETIN	0
TERBUTALINE HEMISULFATE	0
4-Androstene-3,17-dione	0
BENZYDAMINE HYDROCHLORIDE	0
cis-Azetidine-2,4-dicarboxylic acid	0
BENURESTAT	0
Naloxonazine	0
ETHOXZOLAMIDE	0
Prostaglandin E1	0
SINOMENINE	0
CINEOL Terpan Zineol Eucapur p-Cineole Cajeputol Cucalyptol Eucalyptol Eucalyptole	0
CHOLESTANE	0
Atazanavir	0
Aminobenztropine	0
Milrinone	0
BEPHENIUM HYDROXYNAPTHOATE	0
Captopril	0
VIOLASTYRENE	0
CHLORAMPHENICOL PALMITATE	0
Doxycycline hydrochloride	0
FLUOROMETHOLONE	0
ORNIDAZOLE	0
5,6-Epoxyeicosatrienoic acid	0
ERGOTAMINE TARTRATE	0
Grocel Activol Berelex Brellin Cekugib Gib-Sol Gibbrel Gib-Tabs Pro-Gibb Gibreskol	0
CISPLATIN	0
ATRANORIN	0
Clonidine hydrochloride	0
Riluzole	0
BEZAFIBRATE	0
Sulindac	0
PENICILLIN G POTASSIUM	0
Sandoz 58-035	0
DEOXYGEDUNOL ACETATE	0
Hydroquinone	0
TIGOGENIN	0
(S)-ENBA	0
2'.3'-didehydro-3'-deoxythymidine	0
FIPRONIL	0
Valproic acid sodium	0
NITROMIDE	0
EDOXUDINE	0
CLOVANEDIOL DIACETATE	0
RACEPHEDRINE HYDROCHLORIDE	0
GABA	0
TOLTRAZURIL	0
PK 11195	0
CinnGEL 2Me	0
Tranilast	0
3,7-DIMETHOXYFLAVONE	0
Closantel	0
FISSINOLIDE	0
CEFONICID SODIUM	0
Propofol	0
SALICIN	0
25-Hydroxyvitamin D3	0
6.3'-DIMETHOXYFLAVONE	0
ELETRIPTAN HYDROBROMIDE	0
ROCCELLIC ACID	0
(±)-PD 128,907 hydrochloride	0
DL-Cycloserine	0
7-Nitroindazole	0
Cefsulodin sodium salt hydrate	0
Telenzepine dihydrochloride	0
L-Hyoscyamine	0
Benzoic acid, 2-hydroxy-, compd. with 8-quinolinol (1:1)	0
KOPARIN	0
ADENOSINE PHOSPHATE	0
Mairin Betulic acid Betulinic acid Lup-20 (29)-en-28-oic acid, 3-hydroxy-, (3.beta.)- Lup-20 (29)-en-28-oic acid, 3.beta.-hydroxy-	0
DEHYDROROTENONE	0
alpha-DIHYDROGEDUNOL	0
BUSSEIN	0
PENICILLIN V POTASSIUM	0
2-Hydroxysaclofen	0
TYLOSIN TARTRATE	0
Protriptyline hydrochloride	0
Dipyridamole	0
Budesonide	0
2,5-Ditertbutylhydroquinone	0
BW 284c51	0
HAEMATOMMIC ACID, ETHYL ESTER	0
9alpha.11beta-Prostaglandin F2	0
1-MONOPALMITIN	0
Leflunomide	0
Hydroxytacrine maleate	0
Prostaglandin A1	0
WARFARIN	0
STRYCHNINE	0
PRIMULETIN	0
TR 1736 Tardolyt Aristolochin Aristolochic acid I Phenanthro[3,4-d]-1,3-dioxole-5-carboxylic acid, 8-methoxy-6-nitro-	0
Olomoucine	0
METHICILLIN SODIUM	0
L-Aspartic acid	0
ALPINETIN METHYL ETHER	0
1400W dihydrochloride	0
Imipenem	0
2,6-Diamino-4-pyrimidinone	0
Nordihydroguaiaretic acid from Larrea divaricata (creosote bush)	0
PANTOTHENIC ACID(d) Na salt	0
3-Methyl-6-(3-[trifluoromethyl]phenyl)-1,2,4-triazolo[4,3-b]pyridazine	0
YS-035 hydrochloride	0
1-(1-Naphthyl)piperazine hydrochloride	0
ACEMETACIN	0
beta-AMYRIN	0
TICARCILLIN DISODIUM	0
Alfacalcidol	0
SULFAMETHOXYPYRIDAZINE	0
FORMONONETIN	0
OXONITINE	0
(+)-Chlorpheniramine maleate	0
Papaverine hydrochloride	0
CHLORCYCLIZINE HYDROCHLORIDE	0
Benzeneethanamine, N,Alpha-dimethyl-N-2-propynyl-(R)-	0
AG-1296	0
S(-)-Willardiine	0
PICROTIN 3,6-Methano-8H-1,5, 7-trioxacyclopenta[ij]cycloprop[a]azulene-4,8(3H)-dione, hexahydro-2a-hydroxy-9-(1-hydroxy-1-methylethyl)-8b-methyl-, (1a.alpha.,2a.beta.,3.beta.,6.beta.,6a.beta.,8aS*,8b.	0
(±)-Metoprolol (+)-tartrate	0
SB 204741	0
Cephalothin sodium	0
CHLOROACETOXYQUINOLINE	0
Ammonium pyrrolidinedithiocarbamate	0
DOFETILIDE	0
Ro 41-1049 hydrochloride	0
EFAVIRENZ	0
DALBERGIONE, 4-METHOXY-4'-HYDROXY-	0
STRYCHNINE METHIODIDE	0
5,8,11-Eicosatriynoic acid	0
CEFTAZIDIME	0
ISONIAZID	0
(±)-Thalidomide	0
ANASTROZOLE	0
Butenafine	0
5-Fluoroindole-2-carboxylic acid	0
Pimozide	0
BROMINDIONE	0
Wortmannin from Penicillium funiculosum	0
GBR-12935 dihydrochloride	0
Droperidol	0
AMPROLIUM	0
NORETHINDRONE	0
6,7-DIHYDROXYFLAVONE	0
Cortexolone	0
5-Bromo-2'-deoxyuridine	0
METHYLXANTHOXYLIN	0
SULFACETAMIDE	0
Clofibrate	0
MHPG piperazine	0
Methylergonovine maleate	0
DEHYDROABIETAMIDE	0
IMID-4F hydrochloride	0
Indomethacin	0
Etodolac	0
Chloroethylclonidine dihydrochloride	0
SP600125	0
TELITHROMYCIN	0
DILOXANIDE FUROATE	0
NATEGLINIDE	0
Etoricoxib	0
Metoclopramide hydrochloride	0
CGS-21680 hydrochloride	0
CEFTRIAXONE SODIUM TRIHYDRATE	0
Trequinsin hydrochloride	0
C8 Ceramine	0
Aniracetam	0
7-DEACETOXY-7-OXOKHIVORIN	0
AGC	0
5alpha-Pregnan-3alpha-ol-20-one	0
Prostaglandin I2 Na	0
ENALAPRILAT	0
PIZOTYLINE MALATE	0
4-Methylpyrazole hydrochloride	0
CLAVULANATE LITHIUM	0
ETHISTERONE	0
NALTREXONE HYDROCHLORIDE	0
CEFDINIR	0
Propantheline bromide	0
FRIEDELIN	0
(-)-Cotinine	0
NEOMYCIN SULFATE	0
ANETHOLE	0
actinomycin D	0
Trazodone hydrochloride	0
Piribedil maleate	0
PROCHLORPERAZINE EDISYLATE	0
EPITESTOSTERONE	0
ANETHOLE	0
Daphnetin	0
NOVOBIOCIN SODIUM	0
6-METHOXYHARMALAN	0
PROTOPORPHYRIN IX	0
Carbamazepine	0
Apomorphine R (-)	0
4,4'-DIISOTHIOCYANOSTILBENE-2,2'-SUFONIC ACID SODIUM SALT	0
Nafamostst mesylate	0
Methiothepin mesylate	0
2-ETHOXYCARBONYL-2-ETHOXYOXALOYLOXYDIHYDROCHRYSIN DIMETHYL ETHER	0
(±)-Sotalol hydrochloride	0
Aniracetam	0
Fentiazac	0
ALTHIAZIDE	0
5-Aminovaleric acid hydrochloride	0
HYDROLYSIS PRODUCT OF BUSSEIN	0
14-METHOXY-4,4-BISNOR-4,8,11,13-PODOCARPATETRAEN-3-ONE	0
(-)-Tetramisole hydrochloride	0
PHTHALYLSULFACETAMIDE	0
KHAYANTHONE	0
CYCLIZINE	0
PPNDS tetrasodium	0
LY-310,762 hydrochloride	0
ENROFLOXACIN	0
NEOHESPERIDIN DIHYDROCHALCONE	0
Boc-GVV-CHO	0
3-ACETYLCOUMARIN	0
Methoprene acid	0
SULFAMERAZINE	0
LATANOPROST	0
O6-benzylguanine	0
1R.2S-PHENYLPROPYLAMINE	0
SULFAPYRIDINE	0
SELEGILINE HYDROCHLORIDE	0
LEUCODIN	0
2,6-DIMETHOXYQUINONE	0
6-AMINONICOTINAMIDE	0
LINAMARIN	0
Pepstatin	0
ZM336372	0
Hydrochlorothiazide	0
Clindamycin palmitate	0
SKF 83565 hydrobromide	0
CROTAMITON	0
PIPENZOLATE BROMIDE	0
POTASSIUM p-AMINOBENZOATE	0
	0
CYCLOCREATINE	0
BU224 hydrochloride	0
FUROSEMIDE	0
Z-L-Phe chloromethyl ketone	0
L-Cysteinesulfinic Acid	0
Clopamide	0
ITOPRIDE HCl	0
TRIPTOPHENOLIDE	0
CICLOPIROX OLAMINE	0
ACACETIN	0
Methoxamine hydrochloride	0
(-)-Scopolamine methyl nitrate	0
1,3-DIDEACETYL-7-DEACETOXY-7-OXOKHIVORIN	0
ISOXSUPRINE HYDROCHLORIDE	0
ARABITOL(D)	0
HBDDE	0
BACAMPICILLIN HYDROCHLORIDE	0
METERGOLINE	0
Actinonin	0
Flumazenil	0
Me-3,4-dephostatin	0
5-(N-Ethyl-N-isopropyl)amiloride	0
Pergolide methanesulfonate	0
BUTACAINE	0
ACONITINE	0
Ikarugamyin	0
HEDERAGENIN	0
METHYL DEOXYCHOLATE	0
CHAULMOOGRIC ACID	0
ESTRIOL	0
8-CYCLOPENTYLTHEOPHYLLINE	0
CEFACLOR	0
2-[(2,6-dimethylanilino)carbonyl]benzoic acid	0
ISOXICAM	0
R(+)-6-Bromo-APB hydrobromide	0
Phentolamine mesylate	0
N6-Benzyl-5'-N-ethylcarboxamidoadenosine	0
MARMESIN ACETATE	0
8-Chloro-11-piperidin-4-ylidene-6,11-dihydro-5H-benzo[5,6]cyclohepta[1,2-b]pyridine	0
Cedrol EUDESMOL .alpha.-Cedrol 1H-3a, 7-Methanoazulen-6-ol, octahydro-3,6,8,8-tetramethyl-, [3R- (3.alpha.,3a.beta.,6.alpha.,7.beta.,8a.alpha.)]- 8.beta.H-Cedran-8-ol	0
Fenofibrate	0
2-(3,4-dimethoxyphenyl)-5,7-dimethoxy-3-chromanol	0
Benserazide hydrochloride	0
ETHOXYQUIN	0
1-(2-Chlorophenyl)-1-(4-chlorophenyl)-2,2-dichloroethane	0
Tyrphostin AG 490	0
3-PYRIDINEMETHANOL	0
MDL 28170	0
SKF 91488 dihydrochloride	0
KINETIN RIBOSIDE	0
Bupropion hydrochloride	0
Clinafloxacin	0
6-Keto-prostaglandin F1a	0
L-Methionine sulfoximine	0
(±)-2,3-Dichloro-alpha-methylbenzylamine hydrochloride	0
CANTHAXANTHIN (euglenanone)	0
NEOMYCIN SULFATE	0
Captopril	0
Isotharine mesylate	0
Indirubin-3'-oxime	0
CANRENOIC ACID, POTASSIUM SALT	0
CLEMASTINE	0
PREDNISOLONE HEMISUCCINATE	0
AL-8810	0
Trazodone hydrochloride	0
BRL 15572	0
Levocabastine	0
N9-Isopropylolomoucine	0
BUTYL PARABEN	0
5,7-DIMETHOXYISOFLAVONE	0
IB-MECA	0
Doxofylline	0
Tyrphostin 1	0
3beta-HYDROXY-23.24-BISNORCHOL-5-ENIC ACID	0
Protoporphyrin IX disodium	0
HESPERETIN	0
ATOMOXETINE HYDROCHLORIDE	0
ACECLIDINE	0
6-Fluoronorepinephrine hydrochloride	0
Xylometazoline hydrochloride	0
(±)-Chlorpheniramine maleate	0
ETHISTERONE	0
DSP-4 hydrochloride	0
Linoleic acid	0
Tiapride hydrochloride	0
N-ACETYLNEURAMIC ACID	0
PD 169316	0
3-ISOBUTYL-1-METHYLXANTHINE (IBMX)	0
ISOSAFROLE	0
1-Methylhistamine dihydrochloride	0
N6-2-Phenylethyladenosine	0
RIFAMYCIN SV	0
Dibenzepine	0
1,3-Dipropyl-8-p-sulfophenylxanthine	0
MEBHYDROLIN NAPHTHALENESULFONATE	0
PYRIDOXINE	0
Dihydrocapsaicin	0
[truncated: 2,376 more rows]

## Sheet: 1E
Representative dose-response curves
Ac-Leu-Leu-Nle-CHO (μM)	SARS-CoV-2 infection (%)						Ac-Leu-Leu-Nle-CHO (μM)	Cell viability (%)
	I			II				I			II
20	2.73288	1.37055	2.73288	0	0		20	98.4581	100.441	101.101	110.942	89.0576
6.6667	20.5479	17.8767	22.6027	0	0		6.6667	100.441	98.4581	98.4581	90.9457	89.5103
2.2222	21.9863	23.2192	20.5479	0.605455	1.20909		2.2222	90.5286	89.207	93.8326	92.2707	87.7491
0.7407	20.5479	23.2192	17.8151	2.41818	3.02727		0.7407	90.5286	90.5286	93.1718	85.3917	87.8927
0.2469	82.1918	54.863	61.6438	9.72727	42.3636		0.2469	91.8502	91.8502	93.8326	91.023	88.0693
DMSO	108.904	82.1918	108.904	97.2727	102.727		DMSO	92.511	91.8502	95.1542	90.1783	94.3135
Aurothioglucose (μM)	SARS-CoV-2 infection (%)						Aurothioglucose (μM)	Cell viability (%)
	I			II				I			II
20	15.8201	15.8201	20.1367	5.93522	2.15385		20	97.0464	106.188	86.9972	89.3858	88.5896
6.6667	18.7122	28.0576	23.741	12.3887	8.08907		6.6667	89.3108	102.672	95.7302	95.6048	95.6988
2.2222	20.1367	15.8201	25.8993	16.1943	21.5385		2.2222	91.4205	102.672	95.937	94.6268	96.7834
0.7407	24.3885	33.0216	43.1655	43.1579	26.9636		0.7407	92.1238	104.079	99.2033	95.1032	97.0341
0.2469	24.3885	25.8993	40.3597	64.6964	37.7328		0.2469	92.827	101.969	105.335	105.178	99.5042
DMSO	71.223	114.388	114.388	86.6397	113.36		DMSO	94.2335	101.969	102.401	107.096	94.3008
Lapatinib (μM)	SARS-CoV-2 infection (%)						Lapatinib (μM)	Cell viability (%)
	I			II				I			II
20	12.0416	20.618	15.8533	0.0716738	0.0484979		20	66.9528	66.9528	67.8112	64.0053	64.6771
6.6667	29.974	19.1452	20.8779	2.85837	1.71674		6.6667	83.2618	79.8283	78.5408	86.8501	88.7241
2.2222	20.0116	16.8062	28.2414	14.2918	20		2.2222	96.1373	94.4206	93.9914	120.068	113.113
0.7407	18.1057	21.0511	22.004	22.8755	28.5837		0.7407	96.5665	91.4163	92.2747	101.987	100.426
0.2469	46.0872	52.8444	47.6465	ND	ND		0.2469	101.288	96.5665	96.1373	ND	ND
DMSO	82.5585	109.154	108.288	114.163	85.8369		DMSO	103.004	99.5708	99.1416	101.987	100.426
	ND, not determined

## Sheet: 2B
Dose response curve to lapatinib
Lapatinib (μM)	SARS-CoV-2 infection (%)					Calu-3 cell viability (%)
	I			II		I			II
20	2.85821	4.50113	5.9865	0.173333	0.4	68.249	71.7155	68.4229	60.8511	88.9362
10	5.85146	11.9955	9.00225	2.53333	2.26667	73.5411	73.4814	70.9059	60.4255	97.8723
5	13.4809	16.4966	14.9887	ND	ND	78.6757	77.3065	76.0622	ND	ND
2.5	16.4966	19.4899	17.982	6.66667	18.6667	82.6258	80.3927	83.5223	65.9574	88.0851
1.25	19.4899	20.9752	29.9325	ND	ND	78.002	81.2348	85.6794	ND	ND
0.625	48.6486	74.9437	37.5844	24	53.3333	83.6636	85.3479	88.6949	68.5106	85.1064
DMSO	90.0225	90.0225	119.955	93.3333	106.667	100.735	101.887	97.3775	91.9149	112.766
	ND, not determined

## Sheet: 2C
Rescue of Vero-EGFP cells
		absolute fluorescence read
	cells	1.02101e+06	1.00463e+06	1.0469e+06
	DMSO	4401.55	2907.96	3247
Lapatinib (μM)	1	1617	301	2453
	2.5	2043	1792	1180
	5	11855	11336	3758
	10	339727	125926	229108
	20	381085	462346	477125

## Sheet: 2F
Dose response to lapatinib of rVSV-SARS-CoV-2-S infection and cell viability
Lapatinib (μM)	rVSV-SARS-CoV-2-S infection (%)							Lapatinib (μM)	Calu-3 cell viability (%)
	I			II					I			II
20	1.90481	0.998355	1.74665	2.04297	0.787889	4.45203		20	81.9	81.18	82.55	74.6	38.56	68.23
10	8.65477	3.69741	4.61035	8.97642	4.21283	10.5329		10	76.6	79.98	76.83	54.4	78.36	86.92
5	22.051	24.2009	33.1888	19.0852	21.0291	16.9635		5	95.8	101.2	94.24	99.3	83.28	97.87
2.5	66.1778	68.1608	51.3788	28.978	29.7586	39.2488		2.5	93.7	98.12	92.69	89.8	86.37	79.94
1.25	75.0063	78.698	109.212	ND	ND	ND		1.25	93.4	95.89	99.01	ND	ND	ND
DMSO	85.6383	101.74	115	108.796	105.53	83.2953		DMSO	98.6	100.9	100.5	98.4	101.3	100.3
Lapatinib (μM)	rVSV-SARS-CoV-2-S infection (%)							Lapatinib (μM)	Vero cell viability (%)
	I			II					I			II
20	1.07002	1.66003	1.87004	ND	ND			20	81.5201	69.1394	84.9799	82.9249	83.1666	85.826
10	17.0403	36.3307	25.1305	13.1803	20.4704			10	65.8289	77.2335	83.2364	91.8701	90.9031	94.6504
5	31.8306	40.7008	23.7105	30.5406	17.9204			5	84.865	100.657	78.4622	95.4966	95.6175	98.0351
2.5	75.5115	37.2107	50.041	87.9618	58.2012			2.5	72.3403	110.086	78.1768	92.1119	95.013	94.8922
1.25	63.3213	94.1019	73.8115	88.6118	63.1713			1.25	75.6153	84.6005	75.1317	93.5625	96.5845	96.9471
DMSO	90.6718	108.362	100.962	93.6219	106.382			DMSO	89.6259	113.758	95.0166	100.211	100.936	100.453
	ND, not determined

## Sheet: 2H
Dose response to lapatinib of SARS-CoV-2 infection and cell viability in ALO-derived monolayer supernatants via plaque and alamarBlue assays at 48 hpi
					Lapatinib (μM)	Cell viability (%)
Lapatinib (μM)	SARS-CoV-2 infection (PFU/ml)					I		II
20	200	266	200		20	68.4553	73.0385	ND	ND	ND
6.66667	466	400	599		6.66667	75.2183	82.1631	58.9944	51.6201	60.3352
2.22222	6660	5330	5330		2.22222	86.0756	89.3174	71.0615	66.0335	87.8212
0.740741	7330	5990	8660		0.740741	96.3879	94.0544	93.8547	78.4358	96.8715
0.246914	7350	9320	12700		0.246914	101.949	96.6953	78.7709	78.1006	97.8771
DMSO	20000	26600	20000		DMSO	99.7135	100.286	100.894	96.8715	102.235
	ND, not determined

## Sheet: 2I
Dose response to lapatinib of SARS-CoV-2 nucleocapsid copy number in ALO-derived monolayer lysates measured by RT-qPCR assays at 48 hpi
		SARS CoV-2 N copy nr reading
	DMSO	23638.9	24529.1	23989.8
Lapatinib (μM)	0.2	8375.25	7739.35	8005.95
	0.5	6500.93	6737.87	5478.63
	2	651.35	593.1	679.22
	6	415.24	495.59	386.54

## Sheet: 2K
Synergy/antagonism of lapatinib and nirmatrelvir combination treatment on antiviral effect (RLU)
	Nirmatrelvir (μM)
	1.5	3516000	2467000	2784000	2372000	1984000	2360000
	0.75	7535000	3809000	3868000	7185000	2920000	3608000
	0.375	13090000	4155000	4041000	3626000	4039000	4323000
	0.187	15710000	8796000	3672000	4797000	6682000	11430000
	0.093	15060000	4788000	2590000	2383000	2350000	2264000
	0	19720000	12840000	12260000	7442000	3264000	3455000
		0	0.625	1.25	2.5	5	10	Lapatinib (μM)
	Nirmatrelvir (μM)
	1.5	5064000	3841000	4330000	3123000	4851000	4506000
	0.75	6323000	3652000	3970000	4399000	4687000	3346000
	0.375	10520000	4291000	4168000	4321000	4032000	4545000
	0.187	16500000	4725000	3865000	3725000	4131000	3635000
	0.093	18230000	6135000	5009000	3994000	4599000	4046000
	0	22560000	17320000	13110000	10490000	4055000	2826000
		0	0.625	1.25	2.5	5	10	Lapatinib (μM)
	Nirmatrelvir (μM)
	1.5	4967000	1838000	2241000	1666000	1948000	1774000
	0.75	6094000	2575000	1603000	1737000	569200	1402000
	0.375	9935000	3428000	2543000	1626000	1550000	1618000
	0.187	11550000	3595000	2316000	2374000	2248000	2715000
	0.093	21010000	4300000	2594000	2029000	1838000	1458000
	0	23300000	13730000	16450000	5300000	2754000	3035000
		0	0.625	1.25	2.5	5	10	Lapatinib (μM)

## Sheet: 2L
Synergy/antagonism of lapatinib and remdesivir combination treatment on antiviral effect (RLU)
	Remdesivir (μM)
	10	797900	792100	845800	528900	620700	613000
	3.33	1211000	624200	1041000	697800	852200	574000
	1.11	887300	847200	941400	734500	941800	711700
	0.37	3886000	5182000	2659000	1661000	1320000	863900
	0.12	8123000	8129000	4369000	3093000	3345000	934800
	0	6803000	11380000	5485000	3202000	2484000	1175000
		0	0.12	0.37	1.11	3.33	10	Lapatinib (μM)
	Remdesivir (μM)
	10	436900	536200	471300	507800	460400	512800
	3.33	473300	593000	449100	530100	607900	392600
	1.11	1033000	708600	563000	707400	552300	485400
	0.37	5314000	3143000	2663000	1755000	1676000	597500
	0.12	7848000	5649000	3962000	3131000	3274000	2861000
	0	8942000	5717000	3947000	3242000	4084000	2543000
		0	0.12	0.37	1.11	3.33	10	Lapatinib (μM)
	Remdesivir (μM)
	10	789000	726000	709000	957000	682000	508000
	3.33	829000	697000	909000	770000	775000	612000
	1.11	1110000	975000	1100000	937000	516000	622000
	0.37	5660000	8240000	2110000	2150000	1050000	698000
	0.12	5470000	6680000	4680000	2600000	1590000	1220000
	0	6860000	13900000	3590000	3190000	1600000	1100000
		0	0.12	0.37	1.11	3.33	10	Lapatinib (μM)

## Sheet: 3B
Dose response to lapatinib of infection with vaccine (TC-83) and WT (TrD) VEEV strains
	Lapatinib (μM)	VEEV (TC-83) infection (PFU/ml)			U-87 MG viability (%)
	20	800400	800400	900450	79.5993	67.2379	74.0675
	10	5002500	4502250	3501750	78.1628	77.1421	73.7399
	1.25	53360000	53360000	60030000	97.8831	99.559	88.6845
	0.625	51692500	66700000	61697500	94.6573	91.3936	88.7475
	DMSO	90045000	96715000	106720000	101.89	98.4753	99.6346
		VEEV (TrD) infection (PFU/ml)								U-87 MG viability (%)
	Lapatinib (μM)	I			II				Lapatinib (μM)	I			II
	20	35000	40000	20000	40000	20000	15000		20	54.7262	53.2246	55.5154	74.6192	74.6061
	10	10500000	19500000	8500000	9500000	11000000	12000000		10	72.9377	74.6615	77.5729	75.5523	74.8163
	1	50000000	45000000	50000000	35000000	85000000	80000000		1	99.6151	98.3356	96.6041	102.27	91.5327
	0.5	45000000	40000000	65000000	80000000	55000000	80000000		0.5	100.956	97.5771	97.2936	92.0453	92.7286
	DMSO	95000000	135000000	110000000	100000000	75000000	115000000		DMSO	101.304	99.1948	100.338	96.0667	97.2494

[truncated: 52 more sheets: 3C, 3D, 3E, 3G, 3H, 3I, 3K, 3M, 3N, 4B, 4C, 4D, 4H, 4I, 4J, 4K, 5B, 5D, 5G, 5H …]
